# Supplementary material for: The effect of low-temperature annealing on discordance of U–Pb zircon ages
Source: Sci Rep. 2021 Mar 29;11:7079. doi: 10.1038/s41598-021-86449-y (PMC8007740; doi:10.1038/s41598-021-86449-y)
Supplement: Supplementary file 2 — Supplementary Information 2. [file 41598_2021_86449_MOESM2_ESM.xlsx]

## Sheet: Sample 12
					Isotopic ratios										Apparent isotopic dates [Ma]
Analysis	U [ppm]	Th/U	207Pb [CPS]		207Pb/206Pb	2 S.E.	206Pb/204Pb	2 S.E.	207Pb/235U	2 S.E.	206Pb/238U	2 S.E.	Error correlation 6/38 vs 7/35		Age 206Pb/238U	2 S.E.	Age 207Pb/235U	2 S.E.	Age 207Pb/206Pb	2 S.E.		Discordance [%]
1	4160	0.737981	165000		0.1114	0.0072	1110	120	1.42	0.15	0.0896	0.0039	0.85575		552	23	862	53	1725	97		68
2	3390	0.40354	152300		0.1063	0.0026	913	45	1.67	0.11	0.1123	0.0063	0.93608		684	36	980	42	1726	45		60.3708
3	890	0.45618	132000		0.1122	0.0023	1700	2800	5.99	0.21	0.386	0.013	0.80095		2097	61	1963	31	1829	39		-14.6528
4	4550	0.683516	155300		0.1018	0.0035	1620	180	1.426	0.073	0.1013	0.0038	0.70095		621	22	893	29	1638	61		62.0879
5	757	0.879789	86500		0.1103	0.002	-1800	6300	4.33	0.12	0.283	0.0075	0.77121		1610	39	1693	23	1796	33		10.3563
6	7090	0.637518	133600		0.075	0.0018	2300	200	0.727	0.035	0.0688	0.0022	0.83746		429	13	550	20	1052	47		59.2205
7	2330	0.618026	117000		0.1036	0.0028	3160	540	2.14	0.11	0.1473	0.0062	0.83688		884	35	1148	34	1680	51		47.381
8	4450	0.586517	141300		0.1089	0.0039	594	39	1.352	0.099	0.0855	0.0039	0.82615		528	23	845	40	1762	66		70.0341
9	4520	0.548673	161900		0.0905	0.0018	2690	220	1.347	0.046	0.1066	0.0031	0.74279		652	18	863	19	1429	37		54.3737
10	4480	0.388393	172000		0.1089	0.0038	1270	250	1.644	0.088	0.1084	0.0041	0.72258		663	24	975	34	1751	64		62.1359
11	1364	0.577713	122300		0.1106	0.0018	3200	1000	3.74	0.18	0.244	0.011	0.8583		1401	55	1564	37	1802	30		22.2531
12	4800	0.212708	188700		0.1006	0.0025	1990	150	1.813	0.089	0.1291	0.0057	0.86215		781	32	1046	32	1630	42		52.0859
13	1760	0.378977	130200		0.1054	0.0018	2200	2400	3.16	0.13	0.2147	0.0074	0.89822		1251	39	1436	30	1712	32		26.9276
14	2060	0.436893	126500		0.1047	0.0016	5000	1900	2.75	0.13	0.1883	0.0081	0.94269		1109	44	1330	35	1709	29		35.1083
15	1003	0.531406	97300		0.1116	0.002	-600	2700	4.12	0.15	0.2652	0.0093	0.84201		1518	49	1654	27	1814	33		16.3175
16	14.9	0.577181	31200		0.603	0.013	27.37	0.93	88.1	2.8	1.055	0.031	0.75765		4626	96	4549	34	4507	33		-2.64034
17	163	0.661963	33900		0.1754	0.0077	218	23	9.93	0.69	0.403	0.018	0.73848		2174	85	2394	62	2588	79		15.9969
18	4604	0.228063	271600		0.1059	0.0018	2550	210	2.504	0.074	0.1696	0.0042	0.8219		1009	23	1270	21	1724	31		41.4733
19	3070	0.485342	174500		0.1168	0.0034	1030	110	2.38	0.11	0.1464	0.0055	0.63258		879	31	1230	34	1887	48		53.4181
20	2221	0.320126	232400		0.112	0.0022	3700	5200	4.12	0.15	0.26	0.0072	0.81581		1500	40	1647	28	1821	35		17.6277
21	3250	0.403077	125600		0.1032	0.0024	1940	260	1.655	0.055	0.1151	0.0038	0.63602		702	22	988	21	1680	47		58.2143
22	1484	0.311995	157000		0.1132	0.0028	6900	6200	4.56	0.15	0.291	0.011	0.79585		1645	54	1736	27	1840	45		10.5978
23	5900	0.310169	372000		0.1088	0.0027	3230	270	2.606	0.098	0.1726	0.0063	0.82179		1025	34	1295	28	1767	46		41.9921
24	971	0.54171	110600		0.1133	0.0025	4300	7000	4.66	0.15	0.2947	0.0094	0.77211		1661	47	1757	28	1842	40		9.82628
25	3230	1.21362	84800		0.1529	0.006	251	18	1.144	0.088	0.053	0.0025	0.91981		332	15	750	37	2339	64		85.8059
26	3990	0.58396	106300		0.0898	0.0024	1390	150	1.052	0.039	0.0844	0.0026	0.65263		522	15	728	19	1410	45		62.9787
27	3640	0.321429	74200		0.1009	0.0042	715	87	0.86	0.046	0.0605	0.0015	0.66058		378.4	9	624	25	1601	74		76.3648
28	2940	1.09524	92200		0.1056	0.0032	1490	270	1.478	0.061	0.1006	0.0033	0.70308		617	19	916	25	1708	55		63.8759
29	4550	0.6	213000		0.1258	0.0059	1520	360	2.26	0.16	0.1315	0.0074	0.62359		799	43	1183	46	2012	80		60.2883
30	2174	0.23873	169300		0.1106	0.0019	6400	2300	3.64	0.11	0.2368	0.0073	0.8317		1368	38	1551	24	1807	32		24.2944
31	1815	0.196143	173700		0.1221	0.004	5000	2300	4.34	0.15	0.2615	0.0095	0.58987		1494	48	1698	27	1963	58		23.892
32	1680	0.755952	80700		0.1161	0.0019	896	87	2.242	0.085	0.14	0.0057	0.89004		843	32	1193	27	1897	31		55.5614
33	2674	0.340314	185800		0.1091	0.0023	4200	2500	3.19	0.12	0.2116	0.0082	0.83128		1235	43	1445	30	1775	37		30.4225
34	31.3	2.40256	7240		0.2077	0.0058	71	40	10.51	0.41	0.364	0.012	0.64934		2002	60	2460	36	2871	44		30.2682
35	1800	0.169444	50700		0.1123	0.0039	740	290	1.321	0.086	0.0868	0.0068	0.91315		534	40	841	37	1823	59		70.7076
36	2305	0.338395	125700		0.1056	0.0021	2820	300	2.418	0.087	0.1645	0.0061	0.82438		980	33	1243	25	1724	39		43.1555
37	2260	0.452212	169800		0.1303	0.0031	494	34	3.49	0.13	0.1941	0.0071	0.80929		1150	41	1519	28	2100	43		45.2381
38	2087	1.34164	77400		0.1103	0.002	1189	93	1.544	0.037	0.1009	0.0023	0.70831		619	14	946	15	1801	34		65.6302
39	1086	0.30663	90300		0.1135	0.0041	2900	1000	3.96	0.18	0.2517	0.0098	0.61011		1445	50	1617	36	1836	65		21.2963
40	906	0.368653	96500		0.1102	0.0022	500	4500	4.48	0.13	0.2944	0.0084	0.7658		1659	42	1719	23	1790	36		7.31844
41	4070	0.641278	120400		0.0952	0.0019	2080	180	1.303	0.057	0.0987	0.0035	0.90606		606	20	839	25	1520	38		60.1316
42	767	0.422425	83000		0.1143	0.0016	3400	1200	4.573	0.088	0.2904	0.0067	0.79696		1642	33	1742	16	1864	25		11.9099
43	2040	0.519608	75900		0.1006	0.0023	1400	180	1.63	0.079	0.1172	0.0055	0.60438		713	32	975	31	1626	43		56.1501
44	995	0.485427	112600		0.1145	0.0019	2900	1100	4.655	0.094	0.2938	0.0065	0.72019		1659	33	1756	17	1865	30		11.0456
45	11.7	0.470085	1570		0.2	0.047	63	72	7.8	2.5	0.289	0.084	0.84182		1620	420	2140	300	2740	440		40.8759
Included in calculation of the concordia plot according to quality criteria
Included in the calculation of the mean discordance

## Sheet: Sample 21
					Isotopic ratios										Apparent isotopic dates [Ma]
Analysis	U [ppm]	Th/U	207Pb [CPS]		207Pb/206Pb	2 S.E.	206Pb/204Pb	2 S.E.	207Pb/235U	2 S.E.	206Pb/238U	2 S.E.	Error correlation 6/38 vs 7/35		Age 206Pb/238U	2 S.E.	Age 207Pb/235U	2 S.E.	Age 207Pb/206Pb	2 S.E.		Discordance [%]
1	970	0.293814	351000		0.11093	0.00045	15800	5300	5.397	0.063	0.3524	0.0043	0.94808		1947	21	1882	10	1814.6	7.3		-7.29637
2	729	0.526749	234600		0.10975	0.0004	7300	3000	4.446	0.041	0.2933	0.0028	0.91696		1657	14	1719	7.7	1795.7	6.6		7.72401
3	1720	0.498837	481000		0.11033	0.00054	4370	670	4.4	0.1	0.2895	0.0066	0.97569		1635	33	1706	19	1803.6	9		9.34797
4	2500	0.724	458000		0.10512	0.00076	4070	380	2.874	0.099	0.1969	0.0056	0.98794		1157	30	1365	25	1715	13		32.5364
5	596	0.553691	200600		0.11014	0.00048	800	5700	4.876	0.034	0.3206	0.0022	0.78761		1792	11	1797.5	5.8	1800.8	7.9		0.488672
6	553	0.777577	187500		0.1301	0.0016	796	71	5.04	0.11	0.2812	0.0052	0.79314		1595	26	1820	18	2093	22		23.7936
7	625	0.7696	223900		0.11039	0.00048	6300	3600	5.27	0.081	0.3465	0.0055	0.95951		1916	26	1861	13	1804.9	7.9		-6.15547
8	820	0.534146	257000		0.11123	0.00045	6200	2700	4.496	0.035	0.293	0.0024	0.8815		1656	12	1729.2	6.5	1818.7	7.4		8.94595
9	779	0.709884	289000		0.11052	0.00046	7400	6500	5.303	0.034	0.3473	0.0021	0.78707		1923	10	1868.7	5.4	1807.1	7.6		-6.41359
10	1585	0.215142	473000		0.11026	0.00072	12500	4300	4.144	0.095	0.2724	0.0062	0.9479		1551	31	1659	18	1803	12		13.9767
11	762	0.740157	290300		0.11143	0.00044	3900	3300	4.78	0.048	0.3106	0.003	0.91295		1743	15	1779.3	8.4	1821.8	7.2		4.32539
12	489	0.511452	176300		0.10963	0.00042	2200	2500	4.411	0.049	0.2914	0.0031	0.93649		1648	15	1712.8	9.2	1792.9	6.9		8.08188
13	854	0.542155	314500		0.11231	0.00058	6100	1900	4.836	0.036	0.3118	0.0026	0.75045		1749	13	1791.3	6.1	1836	9.4		4.73856
14	505	0.401188	201500		0.11078	0.00069	9000	4800	5.47	0.071	0.3584	0.0046	0.92827		1973	22	1894	11	1811	11		-8.94533
15	1254	0.629187	346000		0.11251	0.00067	2920	250	3.75	0.057	0.2413	0.0031	0.90654		1393	16	1580	12	1839	11		24.2523
16	270.7	0.417806	109700		0.10972	0.00049	700	1700	4.945	0.041	0.3265	0.0026	0.87624		1821	13	1808.5	7.2	1794.3	8		-1.48805
17	487	0.704312	176900		0.11307	0.00092	2600	1500	4.861	0.061	0.3116	0.0028	0.76211		1748	14	1794	11	1847	15		5.36004
18	412	0.507282	150500		0.10962	0.00056	5100	4600	4.817	0.059	0.3186	0.0036	0.8682		1782	18	1786	10	1792	9.2		0.558036
19	1091	0.649863	379000		0.11051	0.0005	11100	4600	4.421	0.061	0.2904	0.0038	0.94197		1642	19	1714	11	1807	8.1		9.13116
20	1435	0.511498	518000		0.11057	0.00046	13400	4500	4.72	0.068	0.3097	0.0044	0.95443		1738	22	1768	12	1808.1	7.6		3.877
21	359	0.615042	134200		0.10973	0.00044	2900	2000	4.598	0.055	0.3039	0.0038	0.98322		1709	19	1746	10	1793.8	7.4		4.72739
22	1130	0.742478	337000		0.11379	0.00053	3360	360	3.877	0.079	0.2477	0.0054	0.97711		1424	28	1602	17	1859.6	8.4		23.4244
23	1960	0.317347	601000		0.1096	0.00048	6500	540	4.158	0.058	0.2749	0.0036	0.98035		1565	18	1664	12	1793.2	8.2		12.7259
24	2050	0.77561	677000		0.11076	0.0005	11600	3300	4.498	0.039	0.2945	0.0027	0.95753		1664	13	1729.7	7.4	1812.1	8.4		8.17284
25	1091	1.13657	350000		0.11364	0.00099	5300	1100	4.72	0.11	0.3013	0.0062	0.91705		1696	30	1766	20	1857	16		8.6699
26	279.2	0.566977	111400		0.11016	0.00055	3800	3000	5.052	0.038	0.3329	0.0024	0.80915		1852	12	1827	6.4	1800.6	9		-2.8546
27	587	0.487223	219400		0.11153	0.00053	6300	2800	4.737	0.051	0.3083	0.0033	0.9265		1732	16	1772.2	9.1	1823.4	8.6		5.01261
28	1660	0.656627	413000		0.10786	0.00056	4130	260	3.82	0.1	0.2581	0.0063	0.98189		1477	32	1588	21	1762.5	9.5		16.1986
29	1360	0.764706	394000		0.1208	0.0017	1250	160	4.88	0.21	0.2913	0.0089	0.96976		1645	44	1788	36	1964	26		16.2424
30	1850	0.616216	469000		0.11693	0.00072	1720	150	4.133	0.091	0.2584	0.0064	0.96941		1480	33	1657	18	1909	11		22.4725
31	896	0.521205	282000		0.1214	0.0017	1840	620	4.8	0.11	0.2884	0.0045	0.78962		1632	23	1780	19	1972	25		17.2414
32	492	0.352846	168200		0.11147	0.00061	5300	2300	4.924	0.036	0.3229	0.0025	0.73705		1805	12	1805.7	6.1	1822.4	9.8		0.954785
33	449	0.525612	162100		0.11784	0.00075	2070	180	5.15	0.034	0.3194	0.0028	0.68545		1786	13	1844.1	5.6	1923	11		7.12428
34	619.9	0.495241	227000		0.11025	0.00041	6200	5700	4.817	0.031	0.3191	0.0023	0.84674		1785	11	1787	5.3	1802.7	6.7		0.981861
35	775	0.529161	257400		0.11042	0.0004	4800	2900	4.336	0.036	0.2869	0.0023	0.91766		1626	11	1699.8	6.8	1805.6	6.7		9.94683
36	454	0.34141	141500		0.11893	0.00077	1193	70	3.863	0.09	0.2368	0.0056	0.96673		1368	30	1601	20	1939	11		29.4482
37	609	0.500821	230200		0.10996	0.00038	39000	26000	4.968	0.026	0.3263	0.0016	0.73862		1820	7.7	1813.7	4.3	1799.2	6.5		-1.15607
38	665	0.696241	200800		0.11504	0.00083	2690	320	4.183	0.092	0.2619	0.0049	0.94161		1496	25	1661	17	1879	13		20.3832
39	770	0.542857	258300		0.1092	0.0004	5600	2800	4.345	0.029	0.2877	0.0019	0.82834		1629.7	9.5	1701	5.6	1785.2	6.7		8.71051
40	197.3	0.421186	62500		0.11061	0.0006	1700	1000	4.185	0.04	0.2735	0.003	0.86503		1557	15	1669.2	7.9	1807.5	9.8		13.8589
41	599	0.533389	199900		0.11483	0.00047	2090	120	4.403	0.023	0.2773	0.0017	0.7463		1577.2	8.6	1712.3	4.3	1876	7.4		15.9275
42	1232	0.368506	252000		0.11481	0.00069	3110	430	2.915	0.092	0.1843	0.0063	0.98832		1087	34	1375	23	1875	11		42.0267
43	32364	0.83735	1540000		0.1052	0.0009	19600	5200	0.771	0.019	0.0528	0.0013	0.93939		331.7	8	580	11	1717	16		80.6814
44	679	0.456996	233300		0.10924	0.00035	3900	2800	4.468	0.031	0.2953	0.0022	0.89949		1667	11	1724	5.7	1786.1	5.9		6.66816
45	1298	0.701849	375000		0.10888	0.00057	7000	5900	4.408	0.058	0.2927	0.0039	0.92544		1654	20	1712	11	1779.9	9.5		7.07343
46	598	0.382943	230000		0.11335	0.00049	4470	560	4.454	0.059	0.2845	0.0036	0.94383		1613	18	1720	11	1853.2	7.7		12.9614
47	1397	0.30995	460100		0.11213	0.00038	6530	580	4.078	0.029	0.2638	0.0021	0.90076		1509	11	1648.9	5.8	1833.4	6.2		17.6939
48	627	0.467305	245700		0.10958	0.00041	3900	4200	5.038	0.042	0.3329	0.0031	0.79417		1852	15	1824.4	7.1	1791.6	6.8		-3.37129
49	757	0.478203	280900		0.1111	0.00036	7500	1700	4.551	0.032	0.2971	0.002	0.88882		1676	10	1739.4	5.9	1816.8	5.9		7.74989
50	1125	0.468444	364000		0.1122	0.0015	17000	11000	5.009	0.096	0.3229	0.0073	0.80543		1803	35	1820	17	1833	24		1.63666
51	787	0.479034	259300		0.11183	0.00072	5400	4000	4.681	0.064	0.3034	0.0046	0.89653		1707	23	1762	11	1828	12		6.61926
52	803	0.485679	279000		0.11592	0.00083	2500	200	4.943	0.062	0.309	0.0039	0.79412		1735	19	1810	10	1893	13		8.34654
53	669	0.523169	217900		0.1141	0.0011	5100	1800	4.8	0.13	0.3042	0.0066	0.96443		1710	33	1779	24	1864	17		8.2618
54	827	0.510278	263100		0.11265	0.0006	6400	2900	4.291	0.081	0.2756	0.0055	0.96461		1567	28	1687	16	1842.9	9.3		14.971
55	1446	0.744122	401000		0.11022	0.00054	5000	1800	3.709	0.066	0.244	0.004	0.96829		1407	21	1575	15	1802.3	8.9		21.9331
56	925	0.458378	318000		0.11021	0.00061	11100	3400	4.773	0.042	0.3139	0.0031	0.82345		1759	15	1779.4	7.5	1802	10		2.38624
57	1151	0.7298	427000		0.1187	0.0011	3030	560	4.924	0.078	0.3014	0.0055	0.86644		1696	27	1802	14	1934	16		12.3061
58	927	0.662352	355900		0.11191	0.00058	4900	5500	4.816	0.05	0.3115	0.003	0.86476		1748	15	1786.9	8.6	1830	9.5		4.48087
59	471	0.409766	199700		0.10974	0.00044	21000	15000	5.359	0.04	0.3532	0.0027	0.87183		1949	13	1877.2	6.4	1794	7.2		-8.63991
60	455.6	0.40935	168300		0.11051	0.00054	2800	3300	4.666	0.051	0.3056	0.0034	0.88687		1718	17	1759.4	9.2	1806.7	9		4.9095
Included in calculation of the concordia plot according to quality criteria
Included in the calculation of the mean discordance

## Sheet: Sample 23
					Isotopic ratios										Apparent isotopic dates [Ma]
Analysis	U [ppm]	Th/U	207Pb [CPS]		207Pb/206Pb	2 S.E.	206Pb/204Pb	2 S.E.	207Pb/235U	2 S.E.	206Pb/238U	2 S.E.	Error correlation 6/38 vs 7/35		Age 206Pb/238U	2 S.E.	Age 207Pb/235U	2 S.E.	Age 207Pb/206Pb	2 S.E.		Discordance [%]
1	517	0.787234	150200		0.11105	0.00061	5500	2100	4.77	0.039	0.3117	0.0026	0.77736		1748	13	1779.1	7	1817	10		3.79747
2	498	1.28112	149100		0.12058	0.00092	2500	2000	5.15	0.1	0.3104	0.0068	0.94063		1739	34	1840	17	1963	14		11.4111
3	586	0.795222	157000		0.10936	0.00058	3600	2100	4.322	0.053	0.2867	0.0036	0.90761		1624	18	1695	10	1787.3	9.7		9.13669
4	1099	0.993631	273000		0.1125	0.0011	2800	290	4.069	0.069	0.2624	0.0046	0.83851		1501	24	1646	14	1838	18		18.3351
5	461	0.602386	132900		0.10985	0.00066	1200	1900	4.768	0.042	0.3147	0.0031	0.81276		1763	15	1778.7	7.7	1796	11		1.83742
6	496	0.820565	133490		0.10963	0.0006	2900	1500	4.46	0.082	0.2951	0.0056	0.95588		1664	28	1717	15	1792	10		7.14286
7	417	0.455635	112300		0.10851	0.00097	800	2300	4.87	0.12	0.3244	0.0075	0.92004		1808	37	1793	20	1772	16		-2.0316
8	722	0.854571	202800		0.1176	0.0011	3700	1300	4.837	0.069	0.2978	0.003	0.73585		1680	15	1788	12	1915	17		12.2715
9	753	0.50332	214000		0.10943	0.0006	3500	4200	4.774	0.052	0.3156	0.0034	0.86117		1767	16	1778.1	9.1	1789	10		1.22974
10	455	0.643956	142800		0.11058	0.00072	3100	2600	4.865	0.056	0.3198	0.0036	0.80924		1788	17	1794.4	9.7	1807	12		1.05147
11	1326	0.727753	286000		0.10714	0.00058	8800	3900	3.126	0.047	0.2124	0.0033	0.92937		1241	18	1437	11	1750.2	9.9		29.0938
12	477.7	1.14926	122000		0.10881	0.00073	2700	2600	3.533	0.031	0.2369	0.0022	0.72042		1370	12	1534.7	7.2	1778	12		22.9471
13	2740	4.0146	208200		0.0942	0.0024	1990	270	1.325	0.067	0.1021	0.0038	0.88659		625	22	840	28	1493	45		58.138
14	2584	1.02941	259000		0.1317	0.0041	370	38	1.749	0.067	0.0968	0.0026	0.65321		595	15	1020	25	2097	56		71.6261
15	10200	0.735294	12100000		0.345	0.021	74.9	5.8	42.2	4.3	1.47	0.25	0.5159		4460	460	3440	120	3420	120		-30.4094
16	514	0.585603	152600		0.1234	0.0013	1080	170	4.136	0.081	0.2437	0.0043	0.82147		1404	22	1659	17	2007	19		30.0448
17	1036	1.11969	249400		0.1446	0.0016	317	10	3.564	0.045	0.1792	0.002	0.64714		1062	11	1540	10	2279	19		53.4006
18	723	0.879668	198000		0.11025	0.00072	44000	38000	4.258	0.072	0.281	0.0046	0.90349		1595	23	1684	15	1806	12		11.6833
19	890	0.616854	238500		0.1215	0.0017	987	49	4.514	0.081	0.2693	0.0054	0.68989		1536	27	1731	15	1981	23		22.4634
20	2740	0.839416	502000		0.1141	0.0022	1220	120	3.24	0.14	0.2035	0.0063	0.90767		1191	33	1454	34	1851	33		35.6564
21	409	0.633252	101100		0.10827	0.00094	3300	1900	4.14	0.11	0.2774	0.0076	0.94447		1579	38	1662	22	1769	15		10.7405
22	2463	0.777101	407000		0.1179	0.005	1540	210	2.79	0.2	0.1685	0.0048	0.94216		1002	26	1327	42	1897	67		47.1798
23	747	0.710843	236500		0.11094	0.00085	10100	3700	4.999	0.056	0.3261	0.0039	0.78347		1819	19	1817.8	9.6	1815	14		-0.220386
24	1982	1.37235	368000		0.1071	0.0017	5000	950	3.36	0.1	0.2275	0.0071	0.84739		1320	37	1492	24	1752	28		24.6575
25	1535	0.639739	195000		0.0966	0.0016	2540	320	2.14	0.14	0.1578	0.0087	0.96799		939	48	1135	45	1555	31		39.6141
26	2218	0.761046	263600		0.1361	0.0059	287	32	2.267	0.072	0.123	0.006	0.55327		747	34	1206	24	2162	72		65.4487
27	1540	0.655844	890000		0.1879	0.0071	301	43	9.37	0.54	0.355	0.011	0.75029		1949	51	2309	51	2649	67		26.4251
28	664	0.603916	124000		0.1078	0.0016	3900	1100	3.52	0.12	0.2359	0.0077	0.91168		1364	41	1526	28	1760	26		22.5
29	2414	1.30489	277000		0.1116	0.0012	1167	84	2.152	0.063	0.1395	0.0041	0.95193		841	23	1161	20	1822	20		53.8419
30	614	0.840391	131000		0.117	0.0017	2600	490	4.16	0.11	0.257	0.0052	0.82204		1473	27	1660	21	1905	27		22.6772
31	2169	1.22176	787000		0.1629	0.0098	1030	180	6.68	0.76	0.281	0.014	0.96671		1581	66	1959	83	2359	93		32.9801
32	1850	1	228000		0.1077	0.0016	3600	690	2.566	0.08	0.1738	0.0061	0.89993		1032	33	1291	24	1761	26		41.3969
33	225.1	0.55753	56200		0.1128	0.0011	1600	1300	4.396	0.063	0.283	0.0039	0.69201		1605	19	1709	12	1841	18		12.8191
34	2337	0.984168	714000		0.292	0.01	75.2	4.4	6.24	0.21	0.1556	0.0065	0.59753		938	38	2004	27	3412	56		72.5088
35	1620	1.32099	364000		0.1122	0.0018	8500	3400	4.67	0.1	0.3016	0.0073	0.73038		1697	36	1758	18	1841	27		7.82184
36	1041	0.643612	174500		0.11548	0.00095	1850	140	3	0.05	0.1886	0.0034	0.87176		1113	18	1405	13	1885	15		40.9549
37	792	0.627525	161700		0.1103	0.0052	1740	260	4.19	0.37	0.274	0.021	0.83565		1560	100	1667	72	1799	86		13.2852
38	552	0.623188	132900		0.1132	0.0068	6600	2700	4.77	0.29	0.309	0.023	0.67522		1730	110	1770	50	1830	100		5.46448
39	599	0.567613	174000		0.1198	0.0038	1160	130	5.39	0.2	0.323	0.011	0.47747		1803	55	1876	32	1954	48		7.72774
40	923	0.652221	234900		0.111	0.0015	4300	1400	4.376	0.084	0.284	0.0047	0.71237		1610	24	1704	16	1817	23		11.3924
41	652	0.519939	153000		0.1101	0.0024	4200	6700	4.37	0.13	0.288	0.01	0.78094		1627	53	1703	26	1795	41		9.35933
42	231.2	1.00779	67200		0.10933	0.00092	2400	1700	4.243	0.043	0.2814	0.0027	0.64185		1598	14	1681.4	8.3	1786	15		10.5263
43	872	0.583716	230900		0.10724	0.00091	-20000	18000	4.322	0.063	0.2903	0.0045	0.80994		1642	22	1697	12	1751	16		6.22501
44	771	0.959792	180000		0.1114	0.0011	3370	520	3.605	0.087	0.2329	0.0054	0.88115		1348	29	1549	19	1820	18		25.9341
45	612	0.673203	147800		0.1094	0.0011	2700	2700	4.207	0.093	0.2776	0.0066	0.89055		1577	33	1670	19	1785	19		11.6527
46	1450	1.15034	253700		0.1224	0.0019	1180	140	2.892	0.095	0.1728	0.0061	0.89392		1027	34	1365	25	1979	27		48.1051
47	1032	1.16279	223900		0.1113	0.0014	3500	380	3.764	0.083	0.245	0.0059	0.83219		1411	30	1582	18	1820	23		22.4725
48	1095	0.568037	237000		0.1126	0.0026	2480	530	3.45	0.16	0.2182	0.0055	0.83496		1270	29	1497	31	1825	35		30.411
49	2658	0.609857	732000		0.1757	0.0057	198	14	4.94	0.25	0.2005	0.0052	0.86986		1177	28	1783	44	2586	53		54.4857
50	565	0.706195	138600		0.1082	0.00086	4500	2000	3.874	0.068	0.2595	0.0048	0.87776		1486	24	1606	14	1768	14		15.9502
51	1510	1.46358	220000		0.1113	0.0016	1540	130	2.767	0.087	0.1812	0.0049	0.91776		1072	26	1344	24	1814	26		40.9041
52	1950	0.964103	323000		0.1123	0.0013	1608	96	2.99	0.12	0.1913	0.0061	0.9491		1125	33	1391	29	1831	20		38.5582
53	853	0.828839	187100		0.1149	0.0013	2560	330	3.562	0.075	0.2249	0.0047	0.83063		1306	25	1540	16	1875	19		30.3467
54	228.3	0.626369	60800		0.1175	0.0016	1880	670	4.446	0.082	0.2739	0.0051	0.74236		1560	26	1719	15	1916	24		18.5804
55	1316	1.46657	201400		0.1349	0.004	706	75	3.27	0.18	0.177	0.01	0.87726		1049	57	1442	45	2130	50		50.7512
56	422	0.845972	121500		0.1238	0.0018	1070	120	4.638	0.09	0.2715	0.0049	0.68042		1547	25	1754	16	2008	26		22.9582
57	1416	0.692797	268000		0.1315	0.002	542	32	3.586	0.06	0.1978	0.0038	0.66172		1162	21	1543	13	2110	27		44.9289
58	1390	0.798561	293000		0.1118	0.00086	1960	140	3.48	0.16	0.225	0.01	0.98833		1306	53	1529	39	1831	15		28.6729
59	681	0.709251	143600		0.1116	0.0012	4050	940	3.54	0.061	0.2309	0.0051	0.87574		1338	27	1535	14	1823	19		26.6045
60	629	0.623211	128400		0.1137	0.0013	2620	490	3.796	0.066	0.2422	0.0042	0.78978		1397	22	1589	14	1858	20		24.8116
Included in calculation of the concordia plot according to quality criteria
Included in the calculation of the mean discordance

## Sheet: Sample 24
					Isotopic ratios										Apparent isotopic dates [Ma]
Analysis	U [ppm]	Th/U	207Pb [CPS]		207Pb/206Pb	2 S.E.	206Pb/204Pb	2 S.E.	207Pb/235U	2 S.E.	206Pb/238U	2 S.E.	Error correlation 6/38 vs 7/35		Age 206Pb/238U	2 S.E.	Age 207Pb/235U	2 S.E.	Age 207Pb/206Pb	2 S.E.		Discordance [%]
1	362	0.538674	96600		0.11153	0.00075	2000	1600	4.231	0.06	0.2751	0.0041	0.86883		1565	21	1676	12	1827	11		14.3404
2	350	0.802857	105700		0.11202	0.00083	2300	740	4.36	0.11	0.2802	0.0062	0.95247		1596	32	1701	20	1831	13		12.8345
3	1212	0.594884	204000		0.10416	0.00054	4200	3400	2.508	0.048	0.174	0.0032	0.96209		1033	18	1271	14	1698.3	9.6		39.1745
4	682	0.703812	105100		0.10894	0.00096	2660	980	2.224	0.061	0.1477	0.004	0.94438		887	22	1183	19	1779	16		50.1405
5	291	0.595533	95700		0.1101	0.00092	1000	2200	4.69	0.1	0.308	0.006	0.91335		1729	29	1761	18	1799	15		3.89105
6	1499	0.558372	236900		0.1098	0.0011	1940	130	2.68	0.063	0.1766	0.0035	0.88216		1048	19	1319	17	1795	19		41.6156
7	1484	0.646226	162800		0.1097	0.0011	956	45	1.911	0.065	0.1265	0.0042	0.94202		766	24	1075	23	1789	19		57.1828
8	1596	1.40539	167200		0.1122	0.0011	1163	80	1.761	0.04	0.1142	0.0027	0.90955		697	16	1029	15	1833	18		61.9749
9	837	0.654719	111500		0.10867	0.00071	2670	620	2.13	0.059	0.1419	0.0037	0.96975		854	21	1151	19	1775	12		51.8873
10	436	0.922018	106000		0.11363	0.00097	2540	950	4.025	0.057	0.2566	0.0042	0.85448		1471	22	1637	12	1856	16		20.7435
11	330.8	0.618803	78860		0.1064	0.0011	2500	2800	3.98	0.1	0.2697	0.0065	0.91081		1536	33	1622	21	1739	19		11.6734
12	633	0.78831	124800		0.10664	0.00082	800	3900	3.368	0.08	0.2297	0.0047	0.932		1332	25	1492	19	1741	14		23.4922
13	790	0.568354	174800		0.1103	0.0016	5800	2700	3.99	0.1	0.2633	0.0072	0.84708		1506	37	1629	21	1802	26		16.4262
14	748	0.942513	192000		0.126	0.002	802	63	4.637	0.095	0.2676	0.0049	0.67987		1528	25	1753	17	2038	28		25.0245
15	879	0.763367	112200		0.10462	0.00075	3470	960	2.27	0.12	0.1561	0.008	0.99197		931	44	1183	36	1706	13		45.4279
16	4200	0.561905	123200		0.06447	0.00052	2350	230	0.4753	0.0076	0.05327	0.00077	0.86305		334.5	4.7	394.5	5.3	755	17		55.6954
17	826	0.815981	137900		0.10641	0.00093	1800	3900	2.834	0.06	0.193	0.0041	0.92063		1137	22	1362	16	1737	16		34.5423
18	749	0.865154	151300		0.10771	0.00082	4900	2300	3.57	0.11	0.2386	0.0063	0.97173		1376	33	1531	24	1758	14		21.7292
19	158.7	0.493384	40800		0.1119	0.0013	900	1300	4.64	0.097	0.2998	0.0062	0.84757		1693	31	1752	17	1831	21		7.53687
20	750	1.33733	145100		0.11244	0.00098	1410	110	3.209	0.096	0.2042	0.0049	0.96571		1196	26	1452	23	1838	16		34.9293
21	961	0.904266	134400		0.121	0.0012	595	28	2.438	0.07	0.1469	0.0044	0.93547		881	24	1249	21	1968	18		55.2337
22	979	0.6619	210000		0.10739	0.00074	2800	3500	3.8	0.066	0.2566	0.0045	0.90699		1471	23	1589	14	1754	13		16.1345
23	143.1	0.765898	39200		0.1114	0.0016	1400	1500	4.22	0.11	0.2704	0.0063	0.86095		1549	35	1673	22	1819	25		14.8433
24	963	0.529595	154800		0.1041	0.0011	4100	2100	2.82	0.12	0.1945	0.0074	0.95783		1141	39	1341	31	1699	19		32.8428
25	336.2	0.690065	97400		0.1091	0.001	0	2100	4.915	0.086	0.3264	0.0056	0.84006		1819	27	1801	15	1781	18		-2.13363
26	911	0.729967	107100		0.09986	0.00099	2200	1700	2.175	0.081	0.1583	0.0058	0.96362		945	32	1164	26	1618	18		41.5946
27	885	0.754802	164200		0.10616	0.00096	4900	2900	3.301	0.086	0.2253	0.0059	0.93748		1307	31	1475	21	1732	17		24.5381
28	321.8	0.579242	78700		0.10857	0.00093	-1400	2900	4.473	0.084	0.2985	0.0056	0.8953		1681	28	1721	16	1772	15		5.13544
29	822	0.452555	116100		0.10421	0.00089	3310	570	2.547	0.067	0.1753	0.0041	0.94685		1044	23	1285	19	1698	16		38.5159
30	530	0.533962	105000		0.10626	0.00075	2900	1900	3.519	0.096	0.2405	0.0066	0.96392		1386	35	1530	22	1734	13		20.0692
31	1414	0.940594	255000		0.1387	0.0036	451	40	3.58	0.16	0.1875	0.0064	0.79377		1104	35	1524	35	2183	43		49.4274
32	644	0.979814	114700		0.1111	0.001	2270	540	3.142	0.06	0.2044	0.0039	0.90274		1198	21	1440	15	1817	17		34.0671
33	959	1.07299	172400		0.10459	0.00093	5000	3600	3.47	0.11	0.2391	0.0072	0.95851		1385	38	1512	25	1707	16		18.8635
34	1238	0.750404	174300		0.10232	0.00076	4500	3000	2.471	0.038	0.1744	0.0027	0.88031		1036	15	1262	11	1665	14		37.7778
35	421	0.809976	94000		0.11079	0.00098	3750	820	4.11	0.14	0.268	0.0083	0.96474		1527	43	1647	28	1810	16		15.6354
36	743	0.623149	155200		0.1163	0.002	1520	190	4	0.13	0.2493	0.006	0.82772		1434	31	1630	25	1895	32		24.3272
37	866	2.1097	202500		0.1432	0.002	356	16	4.37	0.13	0.2214	0.0049	0.86731		1288	26	1700	23	2260	24		43.0088
38	2417	1.17915	143700		0.1324	0.0023	507	31	1.22	0.056	0.0677	0.0036	0.94058		422	22	806	25	2125	31		80.1412
39	658	0.630699	147400		0.10803	0.00085	700	3700	4.104	0.07	0.275	0.0047	0.89854		1565	24	1654	14	1764	15		11.2812
40	703	0.624467	114000		0.11539	0.00083	1226	95	3.19	0.12	0.1986	0.0068	0.97608		1163	36	1438	29	1885	13		38.3024
41	797	0.562108	112300		0.1125	0.0011	3800	1200	2.647	0.059	0.1694	0.0034	0.89108		1008	19	1311	16	1841	18		45.2471
42	567	1.25397	224000		0.1871	0.0033	185	7.2	6.94	0.22	0.2663	0.0053	0.84004		1519	27	2085	28	2701	28		43.7616
43	504	0.597619	112800		0.1108	0.0015	600	6100	4.37	0.1	0.2879	0.0074	0.84251		1629	37	1706	18	1808	24		9.90044
44	389.7	1.19323	97000		0.1096	0.0014	-3300	2800	4.889	0.094	0.3257	0.0069	0.8057		1816	34	1798	16	1788	24		-1.566
45	1450	1.17931	159900		0.1052	0.0011	1820	920	2.42	0.15	0.1644	0.0097	0.9845		973	53	1211	44	1720	21		43.4302
46	327	1.15902	67400		0.1216	0.0013	960	180	4	0.11	0.2405	0.007	0.94189		1387	36	1628	22	1976	19		29.8077
47	333	0.723724	80700		0.1095	0.0011	3600	1800	3.68	0.14	0.2423	0.009	0.96314		1396	46	1558	29	1792	18		22.0982
48	490	0.578163	115100		0.1086	0.001	3300	3100	4.191	0.061	0.2798	0.0042	0.70019		1589	21	1670	12	1773	17		10.3779
49	2032	0.563976	120800		0.0902	0.0013	3900	2300	1.2	0.062	0.0974	0.0048	0.94456		598	28	794	28	1425	29		58.0351
50	1076	0.757435	136200		0.1217	0.0016	432	23	2.217	0.043	0.1321	0.0022	0.74756		800	13	1185	14	1978	23		59.5551
51	1036	0.880309	205000		0.1068	0.00083	7400	2000	3.487	0.053	0.2369	0.0035	0.88058		1371	19	1525	13	1744	14		21.3876
52	554	0.749097	126600		0.1107	0.001	3400	1200	4.366	0.075	0.2873	0.0055	0.86852		1626	28	1703	14	1808	17		10.0664
53	750	0.701333	149600		0.10482	0.00088	5100	2100	3.455	0.077	0.2394	0.0055	0.91242		1382	29	1516	19	1709	15		19.134
54	1925	0.753766	261500		0.138	0.0029	354	25	2.487	0.072	0.1298	0.0021	0.64763		786	12	1262	21	2194	37		64.175
55	1220	0.440164	123300		0.1035	0.001	2400	1200	1.809	0.079	0.1254	0.005	0.97828		760	28	1041	27	1684	19		54.8694
56	814	0.692875	127200		0.11163	0.00088	2260	550	2.86	0.11	0.1833	0.0063	0.98239		1081	34	1353	29	1823	14		40.7021
57	469	0.571855	103000		0.1109	0.00099	2700	2000	3.983	0.072	0.2607	0.0051	0.88783		1492	26	1628	15	1811	16		17.6146
58	966	0.758799	139600		0.1072	0.001	1420	120	2.38	0.11	0.1598	0.007	0.98346		953	39	1225	34	1750	17		45.5429
59	1009	0.705649	167400		0.10815	0.00069	2730	600	2.862	0.056	0.1921	0.0041	0.95566		1131	22	1372	16	1767	12		35.9932
60	796	0.58794	130100		0.1148	0.0011	1085	83	2.705	0.063	0.1697	0.003	0.91176		1010	17	1325	17	1874	17		46.1046
Included in calculation of the concordia plot according to quality criteria
Included in the calculation of the mean discordance

## Sheet: Sample 25
					Isotopic ratios										Apparent isotopic dates [Ma]
Analysis	U [ppm]	Th/U	207Pb [CPS]		207Pb/206Pb	2 S.E.	206Pb/204Pb	2 S.E.	207Pb/235U	2 S.E.	206Pb/238U	2 S.E.	Error correlation 6/38 vs 7/35		Age 206Pb/238U	2 S.E.	Age 207Pb/235U	2 S.E.	Age 207Pb/206Pb	2 S.E.		Discordance [%]
1	3420	0.254386	736000		0.1267	0.006	2040	470	3.26	0.23	0.1829	0.006	0.83314		1081	32	1438	55	2000	80		45.95
2	695	0.648921	185000		0.11012	0.00084	5600	1500	4.19	0.11	0.2766	0.0062	0.94923		1571	31	1667	21	1803	13		12.8674
3	4790	0.438205	736000		0.10466	0.00096	4040	310	2.261	0.052	0.1574	0.0037	0.93647		942	21	1198	16	1706	17		44.7831
4	4670	0.49379	407600		0.09312	0.00066	2270	150	1.208	0.027	0.0944	0.0021	0.94856		581	12	803	13	1489	14		60.9805
5	4970	0.394366	550000		0.0983	0.0013	3280	480	1.655	0.079	0.1215	0.0044	0.95917		738	25	984	31	1586	26		53.4678
6	1600	0.163125	332000		0.10629	0.00086	7000	6000	3.32	0.11	0.2268	0.0072	0.9738		1314	38	1475	26	1736	15		24.3088
7	2520	0.421032	283000		0.09752	0.00093	1740	140	1.464	0.047	0.1087	0.0031	0.95904		665	18	913	19	1576	18		57.8046
8	1978	0.427199	289000		0.1178	0.0027	811	88	2.154	0.072	0.1324	0.0034	0.73626		801	19	1162	23	1913	41		58.1286
9	1984	0.486895	305200		0.1071	0.0011	1620	110	2.293	0.071	0.1563	0.0051	0.94312		935	28	1207	22	1749	19		46.5409
10	3930	0.531298	489000		0.1087	0.0012	2540	340	2.19	0.11	0.146	0.0071	0.96808		874	40	1157	33	1779	20		50.8713
11	1193	0.482816	308000		0.11071	0.00069	70000000	10000000	4.39	0.053	0.2883	0.0034	0.8401		1632	17	1708.4	9.9	1809	11		9.78441
12	4490	0.556793	1290000		0.1616	0.0057	264	16	4.45	0.47	0.191	0.013	0.98704		1120	71	1638	78	2429	59		53.8905
13	2990	0.368896	351500		0.1063	0.0013	2260	720	1.859	0.054	0.1275	0.0035	0.88382		772	20	1066	21	1731	21		55.4015
14	1199	0.42452	315600		0.123	0.0017	1110	110	4.25	0.14	0.2512	0.0093	0.88209		1441	48	1680	29	2001	25		27.986
15	970	0.479381	185000		0.11034	0.00087	4400	1700	3.581	0.095	0.2369	0.0065	0.95834		1367	34	1537	21	1802	14		24.1398
16	546	0.43956	164000		0.12416	0.00096	2380	260	4.903	0.081	0.288	0.0048	0.89765		1630	24	1803	14	2015	14		19.1067
17	528	0.412879	128200		0.1156	0.0011	3360	970	3.96	0.15	0.2496	0.0095	0.96764		1431	49	1614	30	1886	18		24.1251
18	2740	0.185401	364200		0.1068	0.0014	2050	170	2.325	0.063	0.1588	0.0038	0.8845		949	21	1215	19	1740	23		45.4598
19	4200	0.611905	659000		0.119	0.0029	793	49	2.61	0.19	0.1595	0.0092	0.97784		947	49	1276	50	1919	41		50.6514
20	6860	0.62828	602000		0.1225	0.0052	439	59	1.66	0.11	0.0997	0.0047	0.78711		612	27	992	43	1971	75		68.9498
21	2630	0.460076	508000		0.10789	0.0007	5100	600	3.498	0.084	0.2363	0.0057	0.96268		1371	30	1522	19	1763	12		22.2348
22	4000	0.625	311000		0.1073	0.002	731	43	1.444	0.065	0.0979	0.0032	0.87834		601	18	903	27	1741	33		65.4796
23	2930	0.602389	439000		0.1375	0.0026	369	19	2.65	0.12	0.137	0.005	0.92635		826	28	1293	35	2184	32		62.1795
24	6390	0.302034	1071000		0.1545	0.0059	243	14	3.28	0.19	0.1546	0.0065	0.74035		926	37	1472	45	2390	63		61.2552
25	6720	0.284226	509000		0.0998	0.0027	1200	120	1.514	0.083	0.1107	0.0065	0.85431		676	38	934	33	1617	49		58.1942
26	8600	0.501163	926000		0.1423	0.0042	236	11	1.91	0.14	0.0959	0.0043	0.95659		589	25	1083	49	2239	50		73.6936
27	3690	0.345257	644000		0.1087	0.0012	7480	780	3.088	0.074	0.2075	0.0054	0.91161		1215	29	1427	18	1775	20		31.5493
28	1201	0.490425	290000		0.106	0.001	9300	5900	3.889	0.066	0.2675	0.0055	0.86785		1527	28	1609	14	1729	18		11.6831
29	1080	0.824074	247000		0.1069	0.0026	3700	1400	4.46	0.19	0.305	0.016	0.89879		1714	81	1722	35	1745	45		1.7765
30	6190	0.602585	289400		0.0922	0.0044	967	93	0.81	0.045	0.0644	0.0014	0.50884		402.2	8.5	594	22	1424	79		71.7556
31	2030	0.496552	221000		0.1378	0.0016	210.3	5.6	1.888	0.055	0.1003	0.0029	0.89194		616	17	1078	20	2197	20		71.9618
32	2670	0.134457	483000		0.1264	0.0028	501	45	2.71	0.1	0.1559	0.0052	0.81791		932	29	1330	30	2048	37		54.4922
33	3640	0.585165	551000		0.1099	0.0018	1310	100	2.67	0.26	0.175	0.015	0.98824		1028	80	1278	67	1792	29		42.6339
34	13000	0.287231	658000		0.101	0.0033	475	37	0.92	0.057	0.0658	0.0024	0.89017		411	14	656	29	1623	61		74.6765
35	5650	0.409027	705000		0.1086	0.0015	1498	86	2.3	0.057	0.1546	0.0041	0.81832		926	23	1211	17	1775	24		47.831
36	672	0.790179	170000		0.1135	0.0042	2100	1200	4.78	0.24	0.305	0.014	0.64072		1713	66	1774	42	1861	70		7.95271
37	7620	0.479003	536000		0.1063	0.0014	569	10	1.317	0.072	0.0883	0.0038	0.98138		547	23	839	31	1730	23		68.3815
38	2890	0.129412	368000		0.1139	0.0022	1110	110	2.37	0.12	0.148	0.0058	0.92459		892	34	1215	37	1862	36		52.0945
39	2902	0.426602	368100		0.1025	0.0012	7500	1300	2.292	0.069	0.1632	0.005	0.92784		974	28	1206	21	1668	21		41.6067
40	7310	0.53078	730000		0.1526	0.0062	226	19	1.86	0.12	0.0868	0.0028	0.91607		540	18	1047	45	2322	70		76.7442
41	5750	0.483478	745000		0.1019	0.0013	2710	250	2.268	0.088	0.161	0.0049	0.93452		960	27	1194	27	1653	23		41.9238
42	3230	1.5387	381000		0.1191	0.0015	701	44	2.23	0.1	0.1368	0.0067	0.9633		824	37	1181	32	1939	22		57.5039
43	1970	0.57868	413000		0.1171	0.0013	1510	140	3.923	0.089	0.2433	0.0049	0.8149		1402	26	1614	18	1912	21		26.6736
44	10190	0.697743	520000		0.1055	0.005	460	38	1.025	0.071	0.0709	0.004	0.69807		441	24	713	35	1710	90		74.2105
45	1230	0.439024	290000		0.11072	0.00061	7800	2500	3.652	0.068	0.2392	0.0045	0.95378		1381	23	1558	15	1810	10		23.7017
46	4310	0.443155	351000		0.0944	0.0024	1320	130	1.23	0.088	0.0917	0.0044	0.97381		564	26	797	39	1500	48		62.4
47	4910	0.150916	395000		0.0943	0.0017	1440	150	1.355	0.073	0.1027	0.004	0.83625		629	23	858	30	1505	34		58.206
48	11600	0.426724	991000		0.0955	0.0032	1330	190	1.368	0.07	0.1039	0.0063	0.92186		637	37	873	30	1531	62		58.3932
49	3629	0.381372	622000		0.1145	0.0031	940	150	2.44	0.11	0.1556	0.005	0.82872		931	28	1253	34	1861	49		49.9731
50	1338	0.489537	402400		0.10655	0.00089	20000	10000	3.918	0.061	0.2663	0.0048	0.85765		1521	24	1616	13	1739	15		12.5359
51	402	0.487562	131600		0.1072	0.0012	3600	3900	4.336	0.098	0.2934	0.0064	0.87428		1657	32	1697	19	1750	20		5.31429
52	3360	0.842262	395000		0.1735	0.006	150.1	7.9	1.714	0.057	0.073	0.0016	0.62513		453.9	9.6	1008	21	2564	55		82.2972
53	5230	0.590822	573000		0.1364	0.0022	236.2	6.5	1.57	0.057	0.0829	0.002	0.91238		513	12	952	22	2175	29		76.4138
54	2436	0.825123	684000		0.1224	0.0016	680	31	3.966	0.088	0.2352	0.0046	0.79993		1361	24	1624	18	1988	23		31.5392
55	2500	0.32	663000		0.1967	0.005	120.5	4.8	3.34	0.21	0.1205	0.0054	0.68089		732	31	1472	50	2790	42		73.7634
Included in calculation of the concordia plot according to quality criteria
Included in the calculation of the mean discordance

## Sheet: Sample 31
					Isotopic ratios										Apparent isotopic dates [Ma]
Analysis	U [ppm]	Th/U	207Pb [CPS]		207Pb/206Pb	2 S.E.	206Pb/204Pb	2 S.E.	207Pb/235U	2 S.E.	206Pb/238U	2 S.E.	Error correlation 6/38 vs 7/35		Age 206Pb/238U	2 S.E.	Age 207Pb/235U	2 S.E.	Age 207Pb/206Pb	2 S.E.		Discordance [%]
1	1075	0.702326	93900		0.1067	0.0018	6300	4500	3.805	0.076	0.2606	0.0062	0.7175		1491	32	1591	16	1735	31		14.0634
2	1491	0.645205	122300		0.1125	0.0019	3300	1400	3.53	0.11	0.2273	0.0076	0.82555		1317	40	1524	25	1832	30		28.1114
3	547	0.552102	52900		0.1145	0.004	1700	1200	4.46	0.17	0.286	0.013	0.6658		1619	62	1723	33	1854	62		12.6753
4	1379	0.968818	139300		0.1109	0.0015	3270	580	4.253	0.074	0.2817	0.0056	0.72162		1598	28	1683	15	1808	24		11.615
5	149.8	1.32844	16440		0.1082	0.0017	580	570	4.226	0.078	0.2838	0.0041	0.61301		1613	21	1676	15	1762	28		8.4563
6	1293	0.700696	110200		0.1145	0.0019	1360	110	3.597	0.082	0.2292	0.0052	0.71302		1328	27	1546	18	1862	30		28.6788
7	1231	1.6247	104100		0.1121	0.0022	2470	560	3.865	0.085	0.2492	0.0061	0.58863		1433	31	1604	17	1825	36		21.4795
8	1044	0.975096	107700		0.11119	0.00099	2320	580	4.132	0.043	0.269	0.0032	0.61275		1536	16	1658.8	8.5	1822	16		15.697
9	442	0.846154	56500		0.10381	0.00097	-80000	11000	4.541	0.066	0.3183	0.0045	0.70653		1781	22	1742	11	1695	19		-5.07375
10	326.6	0.843233	28240		0.1059	0.0013	-100	1000	3.874	0.072	0.2677	0.0051	0.78802		1530	26	1603	15	1728	23		11.4583
11	1171	0.780529	100200		0.1077	0.0012	6500	2700	4.094	0.058	0.2779	0.0045	0.67865		1579	22	1654	11	1756	21		10.0797
12	975	0.487179	63100		0.1127	0.0011	2210	830	2.761	0.045	0.1796	0.003	0.82924		1064	17	1345	12	1841	18		42.2053
13	867	0.527105	68200		0.1122	0.0012	2700	1200	3.329	0.066	0.2175	0.0045	0.85317		1268	24	1485	16	1832	20		30.786
14	595	0.788235	58400		0.1108	0.0011	2220	960	3.887	0.049	0.2562	0.0029	0.66762		1470	15	1610	10	1810	19		18.7845
15	2100	0.533333	81100		0.1437	0.004	506	69	2.026	0.096	0.1078	0.0071	0.92821		654	40	1101	32	2248	47		70.9075
16	571	0.736077	50990		0.109	0.0014	8300	4600	3.922	0.064	0.2635	0.0044	0.6842		1506	22	1616	13	1778	24		15.2981
17	1053	0.533713	86600		0.1074	0.0019	-2800	4600	4.02	0.1	0.274	0.0082	0.73866		1558	41	1634	20	1753	33		11.1238
18	1481	1.10061	120900		0.1187	0.0019	1380	420	3.743	0.062	0.2317	0.0053	0.73676		1342	28	1579	13	1930	28		30.4663
19	1499	0.799867	136400		0.1284	0.0033	605	31	4.62	0.13	0.2597	0.0075	0.56616		1486	38	1748	24	2063	46		27.969
20	371.6	0.894241	38950		0.1067	0.0013	700	1100	4.128	0.062	0.2814	0.0038	0.60927		1598	19	1658	12	1740	23		8.16092
21	660	0.683333	48300		0.1224	0.0022	1100	330	3.635	0.074	0.2156	0.0056	0.68699		1257	30	1553	16	1981	32		36.5472
22	603	0.693201	56800		0.1098	0.0013	1450	750	4.225	0.065	0.2799	0.0038	0.59156		1592	18	1678	12	1791	22		11.1111
23	1381	0.679218	145100		0.1437	0.0019	363	16	4.98	0.11	0.2509	0.0038	0.74032		1441	19	1807	18	2263	23		36.3235
24	1144	0.781469	99400		0.11012	0.00094	2190	710	4.035	0.074	0.265	0.0052	0.88615		1513	27	1637	15	1802	15		16.0377
25	759	1.41238	93400		0.1531	0.0031	310	20	6.04	0.14	0.284	0.0042	0.51853		1610	21	1972	21	2371	35		32.0962
26	747	0.710843	66600		0.1055	0.0014	0	2500	3.966	0.054	0.2725	0.0035	0.50413		1553	18	1625	11	1717	24		9.55154
27	1536	0.703125	62400		0.1229	0.0016	900	89	1.861	0.036	0.11	0.0027	0.82118		672	16	1064	13	1996	23		66.3327
28	707	0.516266	49400		0.107	0.0013	1800	1300	2.98	0.089	0.2022	0.0057	0.91398		1191	29	1402	23	1746	22		31.7869
29	2840	1.17958	224100		0.10646	0.00085	6300	2000	3.708	0.043	0.2519	0.0033	0.76779		1448	17	1571.6	9.5	1741	16		16.8294
30	550	1.12727	50600		0.1092	0.0011	-1700	2500	4.068	0.051	0.2704	0.004	0.7379		1542	20	1646	10	1785	18		13.6134
31	715	0.921678	65400		0.1092	0.0012	2040	750	3.834	0.047	0.2547	0.0033	0.63826		1462	17	1598.9	9.8	1783	20		18.0034
32	737	1.00407	58500		0.1091	0.0011	2800	1900	3.718	0.049	0.2469	0.0035	0.70381		1421	18	1575	11	1783	19		20.3029
33	694	0.68732	59700		0.1086	0.001	1100	1100	3.83	0.05	0.2553	0.0033	0.75327		1465	17	1597	11	1772	17		17.3251
34	1640	0.577439	104300		0.1111	0.0017	2460	770	3.145	0.055	0.2048	0.0041	0.66115		1203	22	1443	13	1812	28		33.6093
35	662	0.811178	59420		0.1066	0.0013	2600	1700	3.842	0.059	0.2618	0.0041	0.68704		1498	21	1600	13	1739	22		13.8585
36	417	0.714628	39200		0.11	0.0016	1200	1100	3.933	0.082	0.2607	0.0042	0.73263		1493	22	1618	16	1795	26		16.8245
37	1840	1.63043	97500		0.1269	0.003	1440	410	2.69	0.14	0.163	0.011	0.94799		959	58	1296	35	2029	42		52.7353
38	868	0.895161	83800		0.1127	0.001	1300	850	4.05	0.052	0.2608	0.0038	0.79889		1493	20	1643	11	1840	17		18.8587
39	1395	2.28674	100600		0.1309	0.0027	602	30	3.474	0.076	0.1925	0.0043	0.5289		1134	23	1517	17	2097	36		45.9227
40	901	0.776915	73900		0.1093	0.0014	1150	890	3.744	0.044	0.2473	0.0038	0.6395		1423	20	1578.5	9.4	1783	22		20.1907
41	1940	0.786082	351900		0.2185	0.003	118.7	2.6	8.61	0.15	0.2858	0.0046	0.63521		1619	23	2294	16	2965	22		45.3963
42	423	0.834515	42000		0.1107	0.0015	300	1000	4.47	0.07	0.2922	0.0049	0.60326		1651	24	1723	13	1808	26		8.68363
43	740	0.772973	68300		0.105	0.0011	-4900	3300	4.169	0.043	0.2866	0.0032	0.60545		1623	16	1666	8.4	1713	18		5.25394
44	445	0.651685	30800		0.1122	0.0018	920	510	3.017	0.056	0.1949	0.0036	0.39185		1147	19	1410	14	1829	28		37.2881
45	1018	0.516699	57700		0.1174	0.0015	1320	650	2.674	0.057	0.1661	0.0031	0.80831		990	17	1318	16	1912	23		48.2218
46	1478	0.638024	81800		0.1147	0.0017	1400	160	2.975	0.054	0.1873	0.004	0.65644		1106	22	1399	14	1876	28		41.0448
47	4020	0.875622	252800		0.1205	0.0035	719	38	3.75	0.11	0.2242	0.0086	0.67908		1302	45	1578	23	1950	53		33.2308
48	5370	1.17318	159100		0.0924	0.0014	3480	390	1.609	0.031	0.1261	0.0025	0.60428		765	14	972	12	1475	30		48.1356
49	1698	0.765607	115500		0.1155	0.0018	1330	140	3.831	0.076	0.2393	0.0043	0.68541		1382	23	1600	15	1887	26		26.7621
50	1265	0.633992	61300		0.1169	0.002	1490	320	2.613	0.072	0.1631	0.0057	0.81746		971	31	1296	20	1897	30		48.8139
51	3340	1.2485	213000		0.1243	0.002	645	61	3.378	0.056	0.1963	0.0036	0.59669		1155	19	1497	13	2017	30		42.7367
52	675	0.504296	49400		0.1071	0.0024	500	1300	4.122	0.096	0.2812	0.0074	0.66519		1595	37	1654	19	1741	40		8.38599
Included in calculation of the concordia plot according to quality criteria
Included in the calculation of the mean discordance

## Sheet: Sample 32
					Isotopic ratios										Apparent isotopic dates [Ma]
Analysis	U [ppm]	Th/U	207Pb [CPS]		207Pb/206Pb	2 S.E.	206Pb/204Pb	2 S.E.	207Pb/235U	2 S.E.	206Pb/238U	2 S.E.	Error correlation 6/38 vs 7/35		Age 206Pb/238U	2 S.E.	Age 207Pb/235U	2 S.E.	Age 207Pb/206Pb	2 S.E.		Discordance [%]
1	380	0.747368	168700		0.1347	0.0031	479	41	6.25	0.17	0.3344	0.0046	0.50588		1859	22	2004	23	2147	39		13.4141
2	463	2.26782	155000		0.1276	0.0023	562	58	5.06	0.13	0.2822	0.0058	0.63034		1600	29	1823	22	2056	33		22.179
3	276.8	0.58237	82600		0.1126	0.0012	1630	270	4.33	0.065	0.2763	0.0032	0.48978		1572	16	1697	12	1835	17		14.3324
4	306	0.827451	107500		0.1243	0.0016	647	53	4.72	0.1	0.2721	0.0039	0.79785		1550	20	1764	18	2013	23		23.0005
5	690	0.566667	195700		0.10649	0.00099	2860	460	4.317	0.073	0.2921	0.0057	0.87893		1651	28	1694	14	1738	17		5.00575
6	408	0.982843	193900		0.1679	0.0086	324	36	7.39	0.4	0.3164	0.0054	0.31926		1770	26	2125	45	2459	79		28.0195
7	842	0.622328	248000		0.1078	0.0011	2890	280	4.558	0.056	0.3046	0.0041	0.68529		1714	20	1740	10	1760	19		2.61364
8	436	1.11468	152900		0.1385	0.003	398	37	4.799	0.077	0.253	0.0072	0.63685		1451	37	1783	13	2197	38		33.9554
9	281	0.443772	93400		0.1141	0.0012	969	96	4.99	0.15	0.3149	0.0089	0.93094		1761	44	1812	26	1862	20		5.42427
10	493	1.03245	155500		0.1259	0.0013	621	30	4.653	0.048	0.2672	0.0031	0.48029		1527	16	1757.6	8.7	2037	18		25.0368
11	666	1.04805	251900		0.1291	0.0014	523	25	5.149	0.064	0.2915	0.0034	0.66877		1648	17	1842	10	2080	19		20.7692
12	771	0.706874	206000		0.1288	0.0013	439	16	4.02	0.13	0.2252	0.0067	0.9484		1306	35	1626	25	2080	18		37.2115
13	208.4	0.978407	61700		0.1254	0.0013	708	70	4.276	0.062	0.2483	0.0048	0.84674		1427	25	1685	12	2030	19		29.7044
14	357.8	0.645612	101500		0.1111	0.0016	1980	490	4.639	0.079	0.3006	0.0055	0.59851		1693	27	1754	14	1818	27		6.87569
15	1690	0.565089	757000		0.246	0.012	117.5	7.7	6.81	0.19	0.2137	0.0071	-0.062352		1247	38	2079	24	3057	71		59.2084
16	391	0.777494	124200		0.10598	0.00077	3670	630	4.493	0.059	0.3074	0.0043	0.86161		1727	21	1728	11	1730	13		0.17341
17	988	1.77935	535000		0.2312	0.0043	101.1	3.4	7.86	0.2	0.2452	0.0032	0.63914		1412	17	2204	22	3055	31		53.7807
18	236.5	0.779281	72200		0.1073	0.0014	700	1800	4.81	0.092	0.3215	0.0055	0.74647		1800	28	1784	16	1753	24		-2.68112
19	227	0.688546	78200		0.10717	0.00072	2450	900	4.796	0.069	0.3233	0.0046	0.8747		1804	22	1781	12	1752	13		-2.96804
20	162.7	1.14321	75400		0.1474	0.0016	296	13	6.22	0.13	0.3058	0.006	0.86471		1718	30	2004	19	2312	19		25.692
21	550	0.663636	158300		0.117	0.0013	1000	87	4.34	0.078	0.2687	0.0053	0.8129		1533	27	1698	15	1906	20		19.5698
22	176	0.86875	52100		0.1117	0.002	1390	640	4.677	0.097	0.3034	0.0063	0.60635		1706	31	1759	17	1818	33		6.16062
23	269.4	0.664068	72300		0.1169	0.001	1069	96	4.15	0.066	0.2575	0.0042	0.86216		1478	21	1665	13	1905	15		22.4147
24	350	0.751429	105900		0.1352	0.0035	542	53	5.11	0.13	0.2762	0.0043	0.49186		1571	22	1836	21	2151	42		26.9642
25	331	0.830816	99850		0.10882	0.00095	1900	1200	4.515	0.066	0.3001	0.0048	0.85727		1691	24	1731	12	1777	16		4.83962
26	320	0.31375	88600		0.10367	0.00076	2100	1600	4.36	0.1	0.3035	0.0072	0.95423		1706	36	1698	20	1690	13		-0.946746
27	153.8	0.862159	60670		0.1127	0.001	1360	410	5.11	0.12	0.329	0.0072	0.929		1837	36	1833	19	1840	17		0.163043
28	422	0.649289	186500		0.1533	0.0036	330	27	6.75	0.21	0.3178	0.0055	0.67119		1780	27	2062	28	2358	41		24.5123
29	200.4	1.39222	73900		0.11853	0.00099	930	100	4.655	0.081	0.2836	0.0049	0.89274		1608	25	1756	15	1932	15		16.7702
30	388	0.584278	127900		0.1107	0.0011	2020	800	4.727	0.063	0.3093	0.0047	0.76129		1736	23	1772	11	1807	18		3.92916
31	411	0.778589	152100		0.1312	0.0015	439	19	5.75	0.11	0.3163	0.0052	0.81717		1770	26	1936	17	2111	20		16.1535
32	856	0.686916	255100		0.1521	0.0016	248.4	6.7	4.61	0.16	0.2176	0.0074	0.94913		1271	40	1737	30	2366	18		46.2806
33	1820	0.736264	371000		0.1804	0.0055	179	14	3.33	0.11	0.1333	0.0017	0.47293		806.5	9.9	1470	27	2609	54		69.0878
34	668	1.06437	197400		0.1212	0.0012	680	28	4.446	0.089	0.2659	0.0054	0.85626		1519	27	1721	17	1974	17		23.0496
35	302.5	0.606942	88500		0.10478	0.00089	400	2000	4.387	0.068	0.303	0.0053	0.79006		1708	27	1711	13	1708	16		0
36	752	0.75	228000		0.11451	0.00089	1259	76	4.406	0.063	0.2783	0.0039	0.85214		1581	20	1711	12	1870	14		15.4545
37	396.1	0.840697	139200		0.1356	0.0016	421	18	5.182	0.089	0.2767	0.0041	0.73914		1577	21	1846	15	2167	21		27.2266
38	448.1	0.65588	137900		0.12256	0.00095	709	30	4.645	0.072	0.2746	0.0042	0.84896		1563	21	1754	13	1991	14		21.4967
39	217	0.834101	64000		0.1169	0.0021	270	770	4.668	0.079	0.2906	0.0058	0.52319		1643	29	1759	14	1905	31		13.7533
40	656	0.640244	201300		0.129	0.0014	583	32	4.388	0.073	0.2475	0.0042	0.80582		1424	22	1706	14	2079	19		31.5055
41	403	0.689826	149400		0.1345	0.0017	477	26	5.226	0.072	0.2868	0.0051	0.77636		1623	25	1856	12	2148	21		24.4413
42	1209	0.832093	318000		0.1738	0.003	185.1	6.7	4.16	0.15	0.1726	0.0055	0.87475		1026	31	1642	31	2579	28		60.2171
43	839	1.02145	285000		0.152	0.0048	390	42	5.13	0.12	0.2477	0.006	0.24026		1427	32	1834	19	2345	50		39.1471
44	585	0.521368	200000		0.1377	0.0038	550	55	5.06	0.1	0.2692	0.0047	-0.05446		1535	24	1826	17	2185	46		29.7483
45	1840	0.820652	397000		0.1358	0.0028	424	30	3.82	0.11	0.2034	0.0048	0.75192		1192	26	1587	25	2164	36		44.9168
46	926	0.823974	246000		0.1285	0.0026	713	84	4.38	0.11	0.247	0.0043	0.66211		1422	22	1703	22	2066	36		31.1713
47	244.6	1.02821	106100		0.1418	0.0027	406	29	6.19	0.13	0.3162	0.0044	0.53894		1770	22	1996	18	2236	32		20.8408
48	495	1.19596	169400		0.1367	0.0032	780	120	5.216	0.092	0.2781	0.0056	0.20352		1579	28	1851	15	2161	42		26.932
49	394	1.00508	154700		0.1423	0.0014	347	13	5.986	0.091	0.3033	0.0039	0.75365		1709	19	1970	13	2251	17		24.0782
50	408	0.82598	127300		0.1277	0.0017	585	35	5.09	0.1	0.2885	0.007	0.84644		1632	35	1830	17	2062	23		20.8535
51	843	0.428233	189000		0.1216	0.0028	1310	130	4.11	0.22	0.2349	0.0082	0.94561		1351	43	1596	45	1946	39		30.5755
52	747	0.83668	231100		0.1769	0.0033	187.9	8.9	5.1	0.23	0.2083	0.007	0.9349		1224	39	1841	40	2617	32		53.2289
53	302	0.834437	111500		0.1543	0.0057	406	46	6.17	0.28	0.2898	0.0059	0.63129		1638	29	1981	37	2362	62		30.652
54	560	0.566071	119500		0.1446	0.0014	329	12	3.307	0.096	0.1656	0.0054	0.95293		985	30	1473	24	2282	17		56.8361
55	673	0.341753	215600		0.1212	0.0011	791	47	4.751	0.073	0.2835	0.0039	0.81745		1608	20	1775	13	1972	16		18.4584
56	161	1.36646	53600		0.14	0.0029	580	110	5.32	0.13	0.2772	0.0054	0.58213		1576	28	1861	20	2203	36		28.4612
57	477	0.794549	140400		0.112	0.001	2590	720	4.409	0.049	0.283	0.0028	0.64649		1605	14	1711.6	9	1830	16		12.2951
58	915	0.997814	192000		0.129	0.0018	440	18	3.677	0.078	0.2043	0.005	0.77152		1198	27	1563	17	2080	24		42.4038
59	677	0.700148	180000		0.10616	0.00099	3800	2700	4.545	0.091	0.3085	0.0069	0.91748		1732	34	1737	17	1733	17		0.0577034
60	1607	0.752334	242000		0.1132	0.0031	857	86	2.56	0.13	0.1596	0.0048	0.90898		953	27	1266	38	1826	48		47.8094
Included in calculation of the concordia plot according to quality criteria
Included in the calculation of the mean discordance

## Sheet: Sample 34
					Isotopic ratios										Apparent isotopic dates [Ma]
Analysis	U [ppm]	Th/U	207Pb [CPS]		207Pb/206Pb	2 S.E.	206Pb/204Pb	2 S.E.	207Pb/235U	2 S.E.	206Pb/238U	2 S.E.	Error correlation 6/38 vs 7/35		Age 206Pb/238U	2 S.E.	Age 207Pb/235U	2 S.E.	Age 207Pb/206Pb	2 S.E.		Discordance [%]
1	1420	0.31831	378000		0.1935	0.0052	135	8.4	5.17	0.4	0.194	0.012	0.96492		1149	66	1830	60	2760	45		58.3696
2	2056	0.77821	467000		0.1329	0.0026	403	17	3.644	0.099	0.1985	0.005	0.74786		1166	27	1555	22	2129	34		45.2325
3	33	1.27273	30000		0.259	0.082	129	92	14.9	6.8	0.415	0.089	0.53586		2210	410	2690	320	3120	390		29.1667
4	13	0.923077	9200		0.26	0.16	12	84	17.1	9.3	0.83	0.54	0.057401		3300	1600	2920	710	3400	1700		2.94118
5	426	1.98122	157000		0.1426	0.0095	1270	500	6.07	0.54	0.3062	0.0098	0.73482		1718	48	1947	71	2180	110		21.1927
6	450	0.7	191000		0.17	0.023	310	130	9.2	2.4	0.377	0.056	0.94659		2050	250	2270	230	2490	240		17.6707
7	663	0.740573	200000		0.1288	0.0045	511	64	5.22	0.23	0.296	0.012	0.61841		1671	57	1847	35	2067	60		19.1582
8	789	0.593156	217500		0.1078	0.0019	-1100	6400	4.48	0.11	0.3009	0.0089	0.80565		1703	48	1729	19	1764	35		3.45805
9	400	0.699	112300		0.105	0.0016	700	2700	4.43	0.1	0.3054	0.0073	0.73822		1716	36	1715	19	1715	30		-0.058309
10	3168	0.934975	573000		0.1423	0.0028	253.7	9.8	3.28	0.11	0.1679	0.0055	0.83326		1000	30	1473	27	2251	34		55.5753
11	1001	1.2987	299600		0.132	0.0033	529	43	5.32	0.14	0.2929	0.0067	0.4481		1655	33	1869	22	2114	44		21.7124
12	590	0.79661	186000		0.138	0.012	410	100	7.06	0.87	0.373	0.032	0.6736		2040	150	2096	97	2170	140		5.99078
13	6.14	1.48208	205000		0.8403	0.0079	18.5	0.23	803	58	6.82	0.46	0.9893		12640	380	6640	75	5054	18		-150.099
14	376	0.802128	103100		0.1078	0.0013	2100	1700	4.668	0.071	0.315	0.0057	0.76628		1763	28	1759	13	1762	23		-0.0567537
15	939	0.877529	235000		0.1083	0.0019	4080	710	4.49	0.099	0.3016	0.007	0.69673		1698	35	1727	18	1767	31		3.90492
16	773	0.732212	246100		0.1338	0.0015	455	17	5.336	0.068	0.2901	0.0047	0.77309		1641	23	1876	11	2147	20		23.5678
17	147	0.688435	55100		0.1525	0.0019	281	13	5.847	0.094	0.2809	0.0059	0.80749		1592	30	1950	14	2364	21		32.6565
18	1432	1.31913	561000		0.1846	0.0038	176.4	7.4	6.44	0.16	0.2528	0.0036	0.5746		1452	19	2029	22	2679	33		45.8007
19	329.7	0.609645	111000		0.1119	0.0016	2500	1000	4.597	0.078	0.2964	0.0033	0.57988		1673	16	1747	14	1826	25		8.37897
20	214.7	0.694923	80000		0.10557	0.00081	1000	3000	4.54	0.1	0.3098	0.0063	0.92914		1738	31	1734	19	1723	14		-0.870575
21	641	0.882995	275000		0.1604	0.004	267	15	6.68	0.22	0.3002	0.0047	0.62335		1690	23	2056	27	2439	40		30.7093
22	149.4	0.927711	43800		0.1028	0.001	2200	2400	4.603	0.055	0.324	0.0049	0.74649		1808	24	1748	10	1675	19		-7.9403
23	686	1.25656	244000		0.1246	0.0012	606	26	4.92	0.041	0.2859	0.0028	0.52305		1620	14	1805.6	7.2	2019	17		19.7623
24	440	0.802273	141800		0.10763	0.00081	2960	940	4.525	0.048	0.3039	0.0032	0.68963		1710	16	1734.8	8.8	1758	14		2.73038
25	280	0.864286	99000		0.10694	0.00086	2710	910	5.5	0.11	0.3724	0.0077	0.9209		2036	36	1895	18	1747	14		-16.5426
26	460	0.804348	133400		0.10493	0.00085	2200	1900	4.421	0.038	0.3056	0.0027	0.56865		1718	13	1715.3	7.2	1711	15		-0.409117
27	456.4	0.611744	124300		0.1057	0.0011	1800	2400	4.113	0.055	0.2816	0.0038	0.71286		1599	19	1655	11	1723	18		7.19675
28	426	1.19249	120800		0.11	0.0011	2440	370	4.614	0.065	0.3047	0.0053	0.82529		1714	26	1751	12	1798	19		4.67186
29	338.3	0.677801	108600		0.112	0.0013	1770	330	4.825	0.082	0.312	0.0044	0.68092		1750	22	1788	14	1830	21		4.37158
30	1180	0.619492	380000		0.1288	0.0026	860	110	5.31	0.12	0.3001	0.0035	0.46358		1691	17	1864	20	2066	36		18.151
31	432	0.571759	266000		0.1781	0.0027	185.2	7	8.52	0.18	0.3465	0.0044	0.71006		1917	21	2285	19	2632	25		27.1657
32	393	0.78626	135100		0.1203	0.0015	1160	130	5.1	0.087	0.3076	0.0031	0.6916		1728	15	1832	14	1954	22		11.566
33	711	1.11392	190600		0.112	0.0025	1670	250	4.64	0.12	0.302	0.01	0.62928		1699	51	1753	21	1836	47		7.46187
34	1031	0.725509	418000		0.1751	0.0027	185	5.5	6.71	0.16	0.2816	0.0058	0.64631		1598	29	2074	20	2603	26		38.6093
35	557	0.761221	164000		0.10704	0.00078	1700	2000	4.549	0.04	0.3087	0.0028	0.73723		1734	14	1739.1	7.4	1747	13		0.744133
36	697	0.814921	234000		0.1598	0.0028	228	11	5.39	0.2	0.2462	0.0095	0.89807		1414	49	1868	36	2446	29		42.1913
37	701	0.834522	194500		0.118	0.0021	1210	130	4.83	0.1	0.2985	0.0053	0.62643		1683	26	1788	18	1920	32		12.3438
38	804	0.681592	185600		0.1079	0.0016	3600	1000	3.862	0.066	0.2594	0.0045	0.66175		1486	23	1609	14	1764	26		15.7596
39	1480	0.622297	412000		0.1577	0.0023	246	13	4.554	0.09	0.2102	0.0042	0.73136		1228	23	1738	16	2421	25		49.2772
40	1474	0.854817	421000		0.1473	0.0049	470	51	5.16	0.34	0.2433	0.0087	0.89197		1401	45	1784	50	2271	52		38.3091
41	780	0.703846	220800		0.1131	0.0011	1760	140	4.45	0.048	0.2844	0.003	0.5608		1613	15	1722.3	8.5	1847	18		12.6692
42	822	0.656934	232100		0.1154	0.0016	1950	340	4.625	0.056	0.2911	0.0039	0.45178		1646	19	1753	10	1882	25		12.5399
43	891	1.57127	298300		0.118	0.00095	1232	91	5.162	0.07	0.3148	0.0032	0.78111		1764	16	1844	11	1923	14		8.26833
44	729	0.640604	220200		0.1229	0.0014	831	61	5.079	0.082	0.2992	0.0047	0.75004		1687	23	1831	14	1997	20		15.5233
45	509	0.954813	175900		0.1297	0.002	950	180	5.244	0.085	0.2911	0.0031	0.49701		1646	15	1855	13	2086	27		21.093
46	326	0.947853	116000		0.10789	0.0009	2000	1700	4.744	0.055	0.3182	0.0046	0.80121		1780	22	1773.8	9.8	1764	16		-0.907029
47	864	0.769676	293100		0.126	0.0018	845	74	5.029	0.074	0.2905	0.0022	0.35992		1643	11	1821	12	2034	24		19.2232
48	1192	2.36997	551000		0.253	0.0076	96.8	4.8	7.47	0.17	0.2163	0.005	0.17549		1261	26	2168	22	3187	46		60.433
49	884	0.593891	222800		0.1262	0.0021	548	28	3.95	0.14	0.2208	0.0057	0.8391		1282	30	1597	29	2042	29		37.2184
50	472	0.675847	170600		0.1313	0.0012	484	17	5.55	0.1	0.3066	0.0054	0.8759		1723	27	1906	16	2114	15		18.4957
51	810	0.562963	273800		0.1383	0.0025	401	24	5.516	0.074	0.2903	0.0045	0.23055		1643	22	1902	12	2202	31		25.386
52	278	0.702518	90200		0.10521	0.0008	1900	3100	4.903	0.053	0.3384	0.0036	0.75235		1878	18	1801.5	9	1716	14		-9.44056
53	412	0.498544	108700		0.104	0.0035	-900	4700	4.59	0.19	0.324	0.017	0.70732		1804	80	1742	34	1687	65		-6.93539
54	22	0.263636	8700		0.274	0.041	420	680	19.6	7.9	0.51	0.2	0.89412		2530	840	2830	530	3280	240		22.8659
55	532	0.575188	132600		0.1116	0.0015	2000	1200	4.176	0.055	0.272	0.0046	0.62721		1550	23	1667	11	1829	23		15.2542
56	1004	0.817729	461000		0.207	0.014	154	16	8.61	0.77	0.3	0.0085	0.68192		1689	42	2273	76	2840	100		40.5282
57	326.7	0.767371	96300		0.1169	0.0019	1180	140	5.12	0.12	0.3208	0.0039	0.68335		1793	19	1837	20	1905	29		5.87927
58	976	0.840164	303000		0.1298	0.0021	653	55	5.593	0.096	0.3128	0.0031	0.32409		1754	15	1912	15	2088	28		15.9962
59	2386	0.574183	670000		0.2072	0.0026	120.2	2.8	5.193	0.083	0.183	0.0032	0.75439		1083	17	1850	14	2882	20		62.4219
60	634	1.56151	313000		0.214	0.0089	123	11	9.08	0.4	0.318	0.015	0.40025		1774	72	2357	55	2923	63		39.3089
Included in calculation of the concordia plot according to quality criteria
Included in the calculation of the mean discordance

## Sheet: Sample 36
					Isotopic ratios										Apparent isotopic dates [Ma]
Analysis	U [ppm]	Th/U	207Pb [CPS]		207Pb/206Pb	2 S.E.	206Pb/204Pb	2 S.E.	207Pb/235U	2 S.E.	206Pb/238U	2 S.E.	Error correlation 6/38 vs 7/35		Age 206Pb/238U	2 S.E.	Age 207Pb/235U	2 S.E.	Age 207Pb/206Pb	2 S.E.		Discordance [%]
1	647	0.910355	72500		0.1089	0.001	1770	890	3.961	0.048	0.2635	0.0032	0.71994		1509	16	1623.9	9.8	1781	17		15.2723
2	1455	1.13402	186900		0.1858	0.0036	168.6	7.2	4.56	0.13	0.1779	0.0032	0.71299		1055	17	1738	23	2694	33		60.8389
3	3910	0.682864	340000		0.1522	0.0025	222.8	8.2	3.325	0.072	0.1595	0.0032	0.68735		953	18	1483	17	2368	28		59.7551
4	345	0.988406	42900		0.1062	0.0011	800	1400	4.494	0.056	0.3081	0.0037	0.63677		1730	18	1730	11	1733	20		0.17311
5	1686	0.279359	123700		0.1421	0.002	287	10	2.568	0.062	0.1308	0.0028	0.77956		791	16	1284	18	2244	25		64.7504
6	393.2	0.416836	51680		0.10654	0.00098	-1500	1900	4.433	0.049	0.302	0.0035	0.65609		1700	17	1716.8	9.1	1739	17		2.24267
7	1770	2.0791	192900		0.1288	0.0027	760	100	4.241	0.067	0.2412	0.0057	0.52342		1391	30	1684	12	2070	37		32.8019
8	567	0.962963	79700		0.10639	0.00094	1400	1700	4.545	0.049	0.308	0.0029	0.63519		1730	14	1737.8	9	1740	16		0.574713
9	668	0.637725	88000		0.1079	0.00092	3400	4500	4.569	0.053	0.3074	0.0036	0.69961		1727	18	1742.1	9.5	1762	16		1.98638
10	744	0.985215	74200		0.1201	0.0014	990	94	3.276	0.042	0.1977	0.0037	0.77366		1162	20	1474.2	9.9	1953	21		40.5018
11	859	0.901048	92400		0.1048	0.0016	3900	3800	4.273	0.076	0.2958	0.0053	0.61164		1669	26	1685	15	1704	28		2.05399
12	497	0.61167	50300		0.1044	0.0017	3100	5800	4.064	0.06	0.2846	0.0053	0.52455		1617	28	1647	13	1699	28		4.82637
13	1580	0.949367	154700		0.11089	0.00082	1950	380	3.83	0.11	0.2496	0.0072	0.96268		1433	37	1588	24	1812	13		20.9161
14	204.4	1.01419	22790		0.1108	0.0016	350	420	4.426	0.073	0.289	0.0039	0.61664		1635	20	1717	13	1806	27		9.46844
15	1590	0.447799	152000		0.1389	0.0032	541	78	3.65	0.14	0.1975	0.0098	0.87855		1150	53	1531	35	2185	40		47.3684
16	1042	1.13916	94600		0.1195	0.0013	709	38	3.424	0.059	0.2085	0.0037	0.80431		1220	20	1507	13	1945	19		37.2751
17	423	0.92435	50900		0.1063	0.0011	100	1800	4.493	0.067	0.307	0.0049	0.7606		1724	24	1728	12	1732	19		0.461894
18	897	0.779264	92200		0.1142	0.001	1220	190	3.852	0.056	0.2445	0.0041	0.79333		1408	21	1600	12	1863	16		24.423
19	856	1.5035	88800		0.1186	0.0013	1120	110	4.401	0.054	0.2703	0.0034	0.63074		1542	17	1711	10	1930	19		20.1036
20	733	0.574352	83500		0.10696	0.00099	200	3800	4.464	0.06	0.3028	0.0037	0.71036		1705	18	1723	11	1746	17		2.34822
21	773	0.870634	84800		0.1151	0.0013	1450	330	4.588	0.049	0.2903	0.0032	0.55174		1644	16	1746.3	8.9	1880	20		12.5532
22	2016	0.688492	193900		0.1144	0.0011	1357	91	4.075	0.09	0.258	0.0055	0.86347		1478	28	1644	18	1870	18		20.9626
23	2670	0.459551	212000		0.1327	0.0027	880	510	3.63	0.19	0.207	0.014	0.91879		1196	74	1520	43	2124	37		43.6911
24	3186	0.765851	298400		0.1207	0.0014	956	94	3.809	0.078	0.2308	0.0062	0.90381		1336	32	1591	16	1962	20		31.9062
25	3840	2.32292	337000		0.1796	0.0061	211	17	3.792	0.067	0.162	0.0074	0.8194		963	41	1589	14	2612	55		63.1317
26	2480	0.475806	244000		0.1202	0.0017	935	81	4.21	0.1	0.2532	0.0051	0.84406		1452	26	1664	21	1948	26		25.462
27	1213	1.36026	123100		0.1081	0.001	2800	2300	4.207	0.048	0.2835	0.0034	0.70117		1608	17	1675.5	9.7	1767	18		8.9983
28	1080	0.694444	77100		0.1431	0.0028	406	58	2.9	0.11	0.1509	0.0075	0.91955		900	42	1359	31	2249	34		59.9822
29	912	0.905702	95300		0.1128	0.0013	1400	120	3.648	0.05	0.2353	0.0041	0.7802		1361	22	1560	11	1841	21		26.0728
30	737	0.511533	89300		0.10501	0.00097	1800	2600	4.284	0.047	0.2971	0.0034	0.68266		1678	18	1688.5	9.1	1710	17		1.87135
31	268.6	0.932241	320000		0.483	0.016	34.2	1.1	46.9	2.8	0.706	0.035	0.74247		3430	130	3907	55	4177	49		17.8836
32	1172	1.01365	147000		0.1184	0.0018	962	72	4.437	0.081	0.2723	0.0045	0.60396		1552	23	1717	15	1931	29		19.6271
33	1320	0.315152	121800		0.1159	0.0019	1140	180	3.39	0.11	0.2149	0.0085	0.93297		1250	45	1492	26	1884	28		33.6518
34	522	1.43103	67400		0.1132	0.0015	2100	1100	4.121	0.047	0.2646	0.0039	0.54892		1512	20	1657.1	9.4	1845	23		18.0488
35	939	1.12886	105200		0.1232	0.0012	722	40	3.825	0.055	0.2261	0.0037	0.7847		1313	20	1595	12	1998	18		34.2843
36	303.9	0.715038	37380		0.1038	0.001	-110	670	4.233	0.052	0.2965	0.0036	0.65909		1673	18	1681.8	9.4	1690	19		1.00592
37	1194	0.700168	122300		0.1109	0.0014	2800	500	4.439	0.064	0.2901	0.0039	0.60352		1641	19	1718	12	1810	23		9.33702
38	348.4	0.50287	34950		0.1052	0.0013	-800	1200	4.122	0.061	0.2842	0.0046	0.72172		1611	23	1659	11	1711	22		5.84454
39	835	0.632335	94300		0.1112	0.001	2460	430	4.257	0.068	0.2768	0.0038	0.8233		1575	19	1684	13	1819	16		13.414
40	512	0.621094	57200		0.107	0.0012	1400	2400	4.412	0.054	0.2977	0.0039	0.55271		1678	19	1713	10	1746	20		3.89462
41	516	0.856589	55300		0.1054	0.001	-1400	2100	4.299	0.066	0.2959	0.0045	0.73424		1669	22	1689	12	1724	18		3.19026
42	2830	1.03534	246100		0.1608	0.0031	226	11	3.886	0.091	0.1761	0.0044	0.67664		1044	24	1604	20	2451	33		57.4051
43	776	1.1701	91200		0.11343	0.00091	1690	280	4.402	0.056	0.2809	0.0043	0.83745		1597	21	1711	11	1852	15		13.7689
44	380.3	0.600316	41840		0.1047	0.0011	790	920	4.372	0.064	0.3023	0.0045	0.72128		1701	22	1705	12	1708	21		0.409836
45	593	1.04047	54100		0.1144	0.002	1500	370	3.749	0.079	0.2391	0.0058	0.72683		1381	30	1579	17	1864	31		25.912
46	461	0.832972	52100		0.1114	0.0015	1380	900	4.307	0.081	0.2813	0.0049	0.70665		1597	25	1692	16	1817	26		12.1079
47	1998	0.667167	130300		0.1578	0.0027	213.5	8.5	2.527	0.079	0.1163	0.0028	0.82656		708	16	1273	22	2427	29		70.8282
48	517	0.711799	60800		0.1182	0.0015	1490	280	4.496	0.069	0.2781	0.0048	0.62863		1580	24	1729	13	1927	23		18.0073
49	1255	0.498805	135100		0.1215	0.0021	1010	150	4.314	0.075	0.2601	0.0053	0.63316		1488	27	1693	14	1969	30		24.4286
50	1567	0.613912	184500		0.1088	0.0011	5700	3600	4.495	0.061	0.3017	0.0042	0.68601		1698	21	1727	11	1774	19		4.2841
51	1640	0.404268	155000		0.1265	0.0014	540	30	4.249	0.092	0.2441	0.0054	0.85418		1408	28	1678	18	2044	20		31.1155
52	383	0.498695	43000		0.1063	0.0012	700	1200	4.157	0.053	0.2838	0.0034	0.6473		1609	17	1663	10	1733	19		7.15522
Included in calculation of the concordia plot according to quality criteria
Included in the calculation of the mean discordance

## Sheet: Sample 54
					Isotopic ratios										Apparent isotopic dates [Ma]
Analysis	U [ppm]	Th/U	207Pb [CPS]		207Pb/206Pb	2 S.E.	206Pb/204Pb	2 S.E.	207Pb/235U	2 S.E.	206Pb/238U	2 S.E.	Error correlation 6/38 vs 7/35		Age 206Pb/238U	2 S.E.	Age 207Pb/235U	2 S.E.	Age 207Pb/206Pb	2 S.E.		Discordance [%]
1	8.51	8.22562	14720		0.659	0.011	26.9	1.6	76	3.1	0.831	0.028	0.92242		3864	96	4380	40	4642	27		16.76
2	549	0.901639	57300		0.1063	0.00087	1510	820	4.318	0.049	0.2946	0.0032	0.72086		1664	16	1696.6	9.7	1733	15		3.98153
3	501.5	0.942971	51530		0.10427	0.00083	1200	2000	4.195	0.041	0.292	0.003	0.66312		1651	15	1671.3	8.1	1698	15		2.76796
4	94.3	3.87063	11780		0.1275	0.0025	350	230	5.08	0.11	0.2885	0.0036	0.41983		1633	18	1825	18	2048	34		20.2637
5	349.2	0.694444	84400		0.2107	0.0085	218	28	9.96	0.53	0.3331	0.0059	0.87475		1850	28	2363	52	2823	71		34.4669
6	250.4	0.671326	26180		0.1051	0.00096	-720	820	4.283	0.051	0.296	0.0031	0.63987		1670	15	1687.5	9.9	1715	18		2.62391
7	504.8	0.780507	52320		0.10515	0.0009	1430	970	4.278	0.045	0.2955	0.0036	0.68104		1668	18	1688.3	8.8	1717	16		2.85381
8	424	0.79717	45400		0.10447	0.00083	1100	1200	4.417	0.049	0.308	0.0034	0.73539		1730	17	1714.4	9.3	1703	15		-1.58544
9	302	0.590728	44840		0.1361	0.0016	497	36	6.19	0.096	0.3298	0.0035	0.64453		1836	17	1998	13	2171	20		15.4307
10	448	0.469196	46900		0.10489	0.00091	-190	980	4.201	0.039	0.2922	0.003	0.64013		1651	15	1674.5	7.9	1710	16		3.45029
11	361.9	0.983697	39000		0.10506	0.00098	1500	1400	4.205	0.046	0.2911	0.0029	0.60922		1646	14	1673.9	8.7	1712	17		3.85514
12	395.1	0.584662	44490		0.11	0.0011	1090	710	4.46	0.055	0.2949	0.0025	0.51386		1665	12	1722	10	1795	19		7.24234
13	524	0.673664	57100		0.1086	0.001	1870	790	4.361	0.047	0.2938	0.0033	0.63117		1660	16	1704	9	1771	17		6.26765
14	171.8	0.896391	19300		0.1046	0.0015	-600	1100	4.179	0.075	0.2916	0.0041	0.6528		1649	20	1667	15	1701	26		3.05703
15	432.2	0.863952	45560		0.10365	0.00093	7500	4800	4.275	0.046	0.3002	0.0032	0.63066		1692	16	1687	8.8	1687	17		-0.296384
16	630	0.579365	67700		0.10527	0.00071	5200	2900	4.275	0.042	0.2953	0.0028	0.71767		1667	14	1686.8	8.2	1719	13		3.02501
17	20.07	5.15197	19850		0.5209	0.008	33.5	1.5	41.36	0.88	0.58	0.011	0.72405		2944	45	3797	21	4296	22		31.4711
18	238.5	0.910273	26260		0.10394	0.00095	-220	890	4.355	0.044	0.3053	0.0029	0.56505		1717	14	1704.2	7.9	1691	17		-1.53755
19	1053	1.25356	169000		0.1829	0.0046	198.2	9.8	6.89	0.15	0.2769	0.0055	0.28578		1573	27	2088	19	2651	39		40.6639
20	292.9	0.574257	30690		0.1078	0.001	1700	1300	4.427	0.049	0.2996	0.0028	0.60065		1689	14	1716.5	9.3	1759	17		3.97953
21	388	0.626289	39000		0.1101	0.001	800	1000	4.519	0.054	0.299	0.0034	0.70084		1685	17	1732	9.8	1796	17		6.1804
22	533	0.55985	52700		0.10629	0.00081	-4300	4500	4.355	0.048	0.2973	0.0035	0.7687		1677	17	1701.7	9	1735	14		3.34294
23	529.8	0.732352	51620		0.1061	0.0013	2200	1900	4.417	0.057	0.303	0.0043	0.61443		1705	21	1717	11	1731	22		1.50202
24	272.6	0.581805	26120		0.1058	0.0011	13500	8200	4.19	0.044	0.2887	0.0027	0.51368		1636	14	1670.2	8.6	1722	19		4.99419
25	290	0.984138	34300		0.1223	0.0016	880	420	5.189	0.094	0.3083	0.005	0.72864		1731	25	1847	15	1984	22		12.752
26	366	0.720219	36720		0.10598	0.00095	200	1200	4.403	0.043	0.3016	0.0028	0.56987		1699	14	1711.3	8.1	1727	16		1.62131
27	404.1	0.88097	40520		0.10596	0.00096	500	1400	4.315	0.046	0.2955	0.0034	0.63179		1668	17	1694.2	8.7	1728	17		3.47222
28	2370	0.881857	272000		0.1132	0.0011	2370	940	4.4	0.051	0.2829	0.0048	0.83353		1604	24	1710.7	9.7	1848	17		13.2035
29	511	0.64775	52400		0.109	0.0012	1900	1300	4.245	0.061	0.2816	0.0037	0.62386		1599	18	1682	12	1779	21		10.118
30	258.5	0.853385	30070		0.1063	0.001	2000	1600	4.512	0.045	0.307	0.0031	0.50741		1725	15	1731.8	8.3	1734	18		0.519031
31	255	0.51098	29440		0.10638	0.00096	420	760	4.575	0.048	0.311	0.0029	0.52985		1745	14	1743.8	8.9	1734	16		-0.634371
32	288.2	0.936849	38920		0.1297	0.0022	930	240	5.51	0.1	0.3065	0.0031	0.47786		1723	15	1895	16	2084	29		17.3225
33	244.8	0.566176	26880		0.10455	0.00094	-100	700	4.399	0.052	0.3043	0.003	0.64402		1712	15	1710.6	9.7	1707	17		-0.292912
34	194	0.829897	19700		0.1054	0.0018	3700	3400	4.358	0.085	0.2973	0.0055	0.60822		1677	27	1701	16	1719	32		2.44328
35	525.4	1.02208	57480		0.1048	0.00079	-1100	1400	4.36	0.037	0.2997	0.0025	0.6098		1691	13	1703.5	7.1	1709	14		1.05325
36	448	0.662946	51900		0.10784	0.00098	1400	1200	4.626	0.074	0.3111	0.004	0.83128		1745	19	1751	13	1761	16		0.908575
37	568	0.679577	51720		0.1069	0.0011	11300	8700	4.39	0.051	0.2975	0.0036	0.62518		1678	18	1709	9.7	1743	19		3.7292
38	24.7	4.61134	7010		0.313	0.016	94	29	16.7	1.4	0.365	0.014	0.90284		1999	67	2788	82	3422	83		41.5839
39	526	0.577947	47300		0.10428	0.00089	-20000	11000	4.316	0.05	0.299	0.0034	0.69165		1686	17	1694.5	9.5	1698	16		0.706714
40	1015	0.964532	118900		0.1373	0.0028	595	58	5.43	0.14	0.2856	0.0032	0.68848		1618	16	1881	21	2173	34		25.5407
41	282.9	1.07883	27700		0.1223	0.0019	910	350	4.748	0.086	0.2803	0.0036	0.50938		1592	18	1772	15	1981	28		19.6365
42	261	0.558238	23780		0.10479	0.00093	-880	830	4.183	0.044	0.2879	0.0029	0.69363		1630	14	1668.9	8.5	1708	16		4.56674
43	12.75	4.19608	4770		0.3419	0.0082	50	16	17.68	0.62	0.373	0.011	0.74055		2036	52	2947	35	3650	37		44.2192
44	280.9	0.59167	26360		0.10481	0.00095	900	1500	4.321	0.047	0.2976	0.0033	0.19531		1682	17	1695.2	9	1706	17		1.4068
45	262.6	0.961919	25210		0.1052	0.001	-45000	28000	4.401	0.05	0.3021	0.0029	0.58634		1702	14	1711.2	9.6	1712	17		0.584112
46	567	0.760141	57100		0.1064	0.00077	-3300	4700	4.225	0.042	0.2882	0.0025	0.69227		1632	13	1677.3	8	1736	13		5.99078
47	302	0.472848	29950		0.10514	0.0009	5100	3100	4.234	0.041	0.2919	0.0024	0.61967		1650	12	1679.9	8.2	1713	16		3.67776
48	204.8	1.02051	20590		0.1098	0.001	20	700	4.357	0.051	0.2869	0.0026	0.63884		1625	13	1701.8	9.7	1792	17		9.3192
49	539.5	0.798517	57000		0.10682	0.00077	-3000	2500	4.429	0.049	0.3017	0.0034	0.7438		1699	17	1715.6	9.2	1743	13		2.52438
50	317	0.958991	32400		0.10659	0.00088	-210	990	4.26	0.046	0.2899	0.0029	0.66298		1640	15	1683.6	8.7	1738	15		5.63867
51	421.2	0.715812	41200		0.10586	0.00082	-3400000	2400000	4.132	0.036	0.282	0.0024	0.59411		1601	12	1659.3	7	1729	14		7.40312
52	412	0.819417	38300		0.1119	0.0017	200	1400	4.262	0.091	0.275	0.0047	0.72772		1569	23	1683	18	1824	27		13.9803
53	203	0.596059	22000		0.1143	0.0012	650	400	4.805	0.066	0.3045	0.0033	0.68371		1713	17	1782	12	1864	19		8.10086
54	7.63	4.45609	3720		0.387	0.01	50	19	22.63	0.82	0.423	0.013	0.73924		2285	60	3192	33	3840	40		40.4948
Included in calculation of the concordia plot according to quality criteria
Included in the calculation of the mean discordance

[truncated: 13 more sheets: Sample 55, Sample 57, Sample 58, Sample 59, Sample 61, Sample 62b, Sample 64a, Sample 65, Sample 66, Sample 67, Sample 68, Sample 69, Sample 71]
