# Supplementary material for: The effect of low-temperature annealing on discordance of U–Pb zircon ages
Source: Sci Rep. 2021 Mar 29;11:7079. doi: 10.1038/s41598-021-86449-y (PMC8007740; doi:10.1038/s41598-021-86449-y)
Supplement: Supplementary file 3 — Supplementary Information 3. [file 41598_2021_86449_MOESM3_ESM.xlsx]

## Sheet: Sample 12
					Isotopic ratios										Apparent isotopic dates [Ma]
Analysis	U [ppm]	Th/U	207Pb [CPS]		207Pb/206Pb	2 S.E.	206Pb/204Pb	2 S.E.	207Pb/235U	2 S.E.	206Pb/238U	2 S.E.	Error correlation 6/38 vs 7/35		Age 206Pb/238U	2 S.E.	Age 207Pb/235U	2 S.E.	Age 207Pb/206Pb	2 S.E.
GJ1-1	287	0.0331359	5370		0.0604	0.001	6321.43	320	0.815	0.016	0.0979	0.0016	0.59856		601.6	9.4	603.9	8.9	602	37
GJ1-2	287	0.0331359	5920		0.0604	0.001	98900	370	0.815	0.015	0.0979	0.0016	0.52841		601.6	9.6	604.1	8.2	614	34
GJ1-3	287	0.0331359	5810		0.0604	0.0011	6942.86	570	0.815	0.015	0.0979	0.0017	0.54685		601.5	9.7	603.9	8.5	602	37
GJ1-4	287	0.0331359	5340		0.0604	0.001	88300	260	0.815	0.014	0.0979	0.0015	0.49733		601.6	8.6	604.1	7.9	604	35
GJ1-5	287	0.0331359	5650		0.06041	0.00095	92800	560	0.815	0.013	0.0979	0.0015	0.53135		601.6	8.9	605.3	7.5	605	35
GJ1-6	287	0.0331359	6030		0.06041	0.00095	6641.33	2100	0.815	0.016	0.0979	0.0017	0.4541		601.5	9.8	603.9	8.8	605	34
GJ1-7	287	0.0331359	5251		0.06041	0.00088	86700	240	0.815	0.016	0.0979	0.0019	0.65856		601	11	603.8	9	611	33
GJ1-8	287	0.0331359	5800		0.0604	0.0011	96200	450	0.815	0.015	0.0979	0.0017	0.47078		601.5	9.7	604.1	8.2	606	40
GJ1-9	287	0.0331359	5400		0.06041	0.00093	14650	450	0.815	0.015	0.0979	0.0016	0.59902		601.6	9.4	605.1	8.5	614	33
GJ1-10	287	0.0331359	5130		0.0604	0.0011	2414.29	240	0.815	0.016	0.0979	0.0019	0.53917		601	11	605	9	611	40
GJ1-11	287	0.0331359	5350		0.0604	0.001	2048.84	350	0.815	0.015	0.0979	0.0019	0.63328		601	11	603.9	8.5	603	36
GJ1-12	287	0.0331359	5740		0.0604	0.0011	7950	490	0.815	0.015	0.0979	0.0018	0.53621		601	11	607.3	8.9	605	39
GJ1-13	287	0.0331359	5170		0.06041	0.00098	4057.14	230	0.815	0.016	0.0979	0.0016	0.51096		601.6	9.7	605	9	605	35
GJ1-14	287	0.0331359	5570		0.0604	0.0012	92000	270	0.815	0.015	0.0979	0.0017	0.52202		601.5	9.9	603.9	8.5	598	42
GJ1-15	287	0.0331359	5140		0.0604	0.001	84700	380	0.815	0.014	0.0979	0.0017	0.53611		602	10	604.1	7.9	603	37
GJ1-16	287	0.0331359	4960		0.0604	0.0011	3900	340	0.815	0.017	0.0979	0.0017	0.64554		602	10	606.1	9.8	602	38
GJ1-17	287	0.0331359	5560		0.0604	0.001	91400	260	0.815	0.015	0.0979	0.0016	0.55098		601.6	9.2	604.1	8.1	607	37
GJ1-18	287	0.0331359	5490		0.0604	0.001	89900	490	0.815	0.015	0.0979	0.0015	0.53926		601.6	8.9	605	8.7	613	36
GJ1-19	287	0.0331359	5480		0.0604	0.001	9944.44	560	0.815	0.014	0.0979	0.0016	0.52061		601.6	9.4	605.2	8.1	608	38
GJ1-20	287	0.0331359	4720		0.0604	0.0011	77500	310	0.815	0.015	0.0979	0.0018	0.55739		602	10	604	8.4	602	38
GJ1-21	287	0.0331359	5020		0.06041	0.00097	3320	430	0.815	0.017	0.0979	0.0017	0.68418		602	10	603.7	9.4	605	35
91500-1	51.1	0.42407	2865		0.0756	0.0018	9447.5	110	2.138	0.055	0.2047	0.0039	0.42419		1199	21	1158	18	1059	48
91500-2	61.1	0.408511	2698		0.0741	0.0016	919.744	110	1.904	0.048	0.1861	0.0041	0.59221		1099	22	1078	17	1030	43
91500-3	57.3	0.40192	2665		0.0751	0.0016	2081.76	200	1.893	0.046	0.1813	0.004	0.60267		1073	22	1074	16	1056	43
91500-4	66.9	0.408221	2731		0.0755	0.0016	35800	140	1.852	0.043	0.1784	0.0037	0.56183		1057	20	1066	15	1062	43
91500-5	60.6	0.412871	2725		0.0749	0.0017	36500	100	1.914	0.043	0.186	0.004	0.45587		1098	22	1082	15	1045	47

## Sheet: Sample 21
					Isotopic ratios										Apparent isotopic dates [Ma]
Analysis	U [ppm]	Th/U	207Pb [CPS]		207Pb/206Pb	2 S.E.	206Pb/204Pb	2 S.E.	207Pb/235U	2 S.E.	206Pb/238U	2 S.E.	Error correlation 6/38 vs 7/35		Age 206Pb/238U	2 S.E.	Age 207Pb/235U	2 S.E.	Age 207Pb/206Pb	2 S.E.
GJ1-1	287	0.0331359	17100		0.06041	0.00059	8140	710	0.815	0.0091	0.09785	0.00098	0.58288		601.6	5.7	604.4	5.1	611	21
GJ1-2	287	0.0331359	18000		0.06041	0.00049	4867.21	730	0.815	0.0082	0.09785	0.00088	0.6071		601.7	5.2	604.6	4.6	616	18
GJ1-3	287	0.0331359	16620		0.06041	0.00054	8653.12	500	0.815	0.0088	0.09785	0.00092	0.59051		601.7	5.4	604.5	4.9	612	19
GJ1-4	287	0.0331359	18250		0.06041	0.00051	6895.45	690	0.815	0.0094	0.09785	0.00098	0.69338		601.6	5.8	604.4	5.3	613	18
GJ1-5	287	0.0331359	16600		0.06041	0.00059	10207.4	420	0.815	0.01	0.0979	0.001	0.62124		601.6	5.9	604.2	5.6	609	21
GJ1-6	287	0.0331359	16610		0.06041	0.00058	34625	610	0.815	0.0097	0.0979	0.001	0.62768		601.6	6.1	604.3	5.4	609	21
GJ1-7	287	0.0331359	18070		0.06041	0.00052	5028.33	750	0.815	0.0094	0.09785	0.00096	0.69549		601.7	5.6	604.4	5.2	616	18
GJ1-8	287	0.0331359	16950		0.06041	0.00059	93400	2600	0.815	0.009	0.0979	0.0011	0.60144		601.6	6.3	604.5	5	612	21
GJ1-9	287	0.0331359	18800		0.06041	0.00058	13037.5	570	0.815	0.0092	0.0979	0.001	0.60289		601.6	6	604.4	5.1	617	21
GJ1-10	287	0.0331359	16840		0.06041	0.00051	10307.4	860	0.815	0.009	0.09785	0.00098	0.66953		601.7	5.7	604.9	5	617	19
GJ1-11	287	0.0331359	18770		0.06041	0.00058	8914.29	470	0.815	0.0093	0.09785	0.00099	0.5622		601.6	5.8	604.4	5.2	614	20
GJ1-12	287	0.0331359	18710		0.06041	0.00063	12456	9400	0.815	0.0098	0.0979	0.001	0.65504		601.6	5.9	604.3	5.4	608	23
GJ1-13	287	0.0331359	16830		0.06041	0.00055	5081.82	730	0.815	0.0093	0.0979	0.001	0.56856		601.6	5.9	604.4	5.2	613	20
GJ1-14	287	0.0331359	18860		0.06041	0.00054	6000	910	0.815	0.0092	0.0979	0.0011	0.5873		601.6	6.2	604.4	5.2	611	19
GJ1-15	287	0.0331359	17140		0.06041	0.00074	19013.3	470	0.815	0.012	0.0979	0.0011	0.32292		601.6	6.3	602	6.3	609	25
GJ1-16	287	0.0331359	18740		0.06041	0.00068	5766.67	690	0.815	0.012	0.0979	0.0013	0.97017		601.5	7.4	603.9	6.4	614	25
GJ1-17	287	0.0331359	17580		0.06041	0.0008	9319.35	500	0.815	0.011	0.0979	0.0013	0.46037		601.5	7.8	604	6.3	605	29
GJ1-18	287	0.0331359	17560		0.06041	0.00077	11076.9	920	0.815	0.011	0.0979	0.0014	0.52793		601.5	8	604	6.3	608	29
GJ1-19	287	0.0331359	18700		0.06041	0.00059	6454.17	880	0.815	0.0095	0.0979	0.0011	0.4367		601.6	6.2	604.9	5.2	611	22
GJ1-20	287	0.0331359	16930		0.06041	0.00064	6738.1	480	0.815	0.01	0.0979	0.0011	0.55788		601.6	6.5	605.3	5.8	610	23
GJ1-21	287	0.0331359	18660		0.06041	0.0007	311700	900	0.815	0.0094	0.0979	0.0011	0.41228		601.6	6.4	604.9	5.2	619	25
GJ1-22	287	0.0331359	17440		0.06041	0.00065	4507.81	470	0.815	0.0095	0.0979	0.001	0.44363		601.6	6	604.4	5.3	612	24
GJ1-23	287	0.0331359	19140		0.06041	0.00062	11024.1	710	0.815	0.0097	0.0979	0.0011	0.51575		601.6	6.5	604.3	5.4	608	22
GJ1-24	287	0.0331359	19060		0.06041	0.00066	9367.65	660	0.815	0.0099	0.0979	0.0012	0.62346		602.3	6.9	604.9	5.7	609	23
GJ1-25	287	0.0331359	16850		0.06041	0.00061	8031.43	750	0.815	0.0096	0.0979	0.0011	0.4871		601.6	6.3	604.9	5.3	613	22
GJ1-26	287	0.0331359	18760		0.06041	0.00058	16273.7	1100	0.815	0.0093	0.0979	0.0011	0.52735		601.6	6.3	604.4	5.2	610	21
GJ1-27	287	0.0331359	17090		0.06041	0.00065	11380	830	0.815	0.011	0.0979	0.0013	0.63361		601.5	7.8	605.6	6.3	616	23
91500-1	70.1	0.380599	9280		0.07467	0.00094	3775.76	620	1.848	0.026	0.1788	0.0019	0.52232		1060	10	1060	9.5	1048	26
91500-2	57.2	0.368531	8530		0.07459	0.00081	1817.46	270	1.852	0.021	0.1801	0.0015	0.40621		1067.1	8.1	1063	7.6	1049	22
91500-3	57.4	0.371951	8430		0.07338	0.00081	14487.5	450	1.849	0.022	0.1829	0.0017	0.47205		1082.3	9.1	1061.7	8.1	1018	22
91500-4	64.3	0.384914	8790		0.07468	0.0008	1688.57	300	1.844	0.023	0.1803	0.0019	0.5525		1068	10	1059.2	8.1	1052	22
91500-5	68	0.388676	9350		0.07455	0.00092	4980	420	1.82	0.024	0.1762	0.0018	0.44707		1045.9	9.7	1051.1	8.9	1048	25
91500-6	60.7	0.368204	8900		0.07495	0.00083	4970.83	250	1.843	0.022	0.1782	0.0015	0.50433		1057.4	8.5	1059.9	7.8	1059	22
91500-7	57.9	0.377893	8860		0.0745	0.00093	7973.33	210	1.875	0.024	0.182	0.0018	0.4035		1077.5	9.6	1069.9	8.4	1042	25

## Sheet: Sample 23
					Isotopic ratios										Apparent isotopic dates [Ma]
Analysis	U [ppm]	Th/U	207Pb [CPS]		207Pb/206Pb	2 S.E.	206Pb/204Pb	2 S.E.	207Pb/235U	2 S.E.	206Pb/238U	2 S.E.	Error correlation 6/38 vs 7/35		Age 206Pb/238U	2 S.E.	Age 207Pb/235U	2 S.E.	Age 207Pb/206Pb	2 S.E.
GJ1-1	287	0.0331359	15550		0.06041	0.00084	8154.84	690	0.815	0.011	0.0979	0.0013	0.33404		601.5	7.4	603.9	6.4	610	28
GJ1-2	287	0.0331359	13650		0.06041	0.00058	8680.77	490	0.815	0.0082	0.09785	0.00097	0.45655		601.7	5.7	605	4.5	612	21
GJ1-3	287	0.0331359	15090		0.06041	0.00055	15631.2	420	0.815	0.0089	0.09785	0.00092	0.59574		601.7	5.4	605	4.9	610	20
GJ1-4	287	0.0331359	13700		0.06041	0.00064	12655.6	380	0.815	0.0093	0.09785	0.00085	0.48581		601.7	5	604.9	5.2	608	23
GJ1-5	287	0.0331359	15290		0.06041	0.00059	25380	730	0.815	0.0085	0.09785	0.00082	0.41543		601.7	4.8	605	4.8	612	21
GJ1-6	287	0.0331359	13660		0.06041	0.00063	10833.3	510	0.815	0.0082	0.09785	0.00093	0.44128		601.7	5.5	604.6	4.6	610	23
GJ1-7	287	0.0331359	15280		0.06041	0.00057	14864.7	430	0.815	0.0088	0.09785	0.00081	0.54866		602.2	4.8	604.5	4.9	610	20
GJ1-8	287	0.0331359	13870		0.06041	0.00068	228600	460	0.815	0.0087	0.09785	0.0009	0.37042		601.7	5.3	604.5	4.9	612	24
GJ1-9	287	0.0331359	15230		0.06041	0.0006	14958.8	560	0.815	0.0091	0.09785	0.00082	0.48834		601.7	4.8	604.4	5.1	615	21
GJ1-10	287	0.0331359	13820		0.06041	0.00058	8719.23	1700	0.815	0.0087	0.09785	0.00085	0.54827		601.7	5	604.5	4.9	612	20
GJ1-11	287	0.0331359	13970		0.06041	0.00069	17830.8	390	0.815	0.01	0.09785	0.00095	0.47192		601.7	5.6	604.8	5.6	616	25
GJ1-12	287	0.0331359	15210		0.06041	0.00062	5978.57	640	0.815	0.0086	0.09785	0.00093	0.42856		602.3	5.6	604.5	4.9	611	22
GJ1-13	287	0.0331359	13400		0.06041	0.00075	224600	380	0.815	0.01	0.0979	0.001	0.40272		601.6	6	604.3	5.6	615	26
GJ1-14	287	0.0331359	15020		0.06041	0.00064	7137.14	680	0.815	0.011	0.0979	0.0011	0.55399		601.6	6.2	604.7	6	616	24
GJ1-15	287	0.0331359	13500		0.06041	0.00075	8988	440	0.815	0.011	0.0979	0.0011	0.40612		601.6	6.5	604.2	5.9	609	27
GJ1-16	287	0.0331359	15030		0.06041	0.00064	27733.3	600	0.815	0.0095	0.0979	0.001	0.46397		601.6	5.9	604.9	5.4	613	23
GJ1-17	287	0.0331359	13530		0.06041	0.00077	4928.26	440	0.815	0.011	0.0979	0.0011	0.28099		601.6	6.7	604.1	6.1	607	27
GJ1-18	287	0.0331359	14970		0.06041	0.00064	20833.3	510	0.815	0.0089	0.09785	0.00098	0.504		602.3	5.9	604.5	5	608	23
GJ1-19	287	0.0331359	13660		0.06041	0.00069	225000	400	0.815	0.011	0.0979	0.0011	0.49294		601.6	6.7	604.7	6	608	25
GJ1-20	287	0.0331359	14760		0.06041	0.00073	8760.71	530	0.815	0.011	0.0979	0.001	0.51401		601.6	6.1	604	6.3	610	26
GJ1-21	287	0.0331359	14820		0.06041	0.00073	7659.38	660	0.815	0.011	0.0979	0.0011	0.42528		602.2	6.8	604	6.2	608	26
GJ1-22	287	0.0331359	13140		0.06041	0.00067	217500	560	0.815	0.011	0.0979	0.001	0.48764		601.6	6	604.1	6	615	23
GJ1-23	287	0.0331359	14770		0.06041	0.00062	11227.3	520	0.815	0.0095	0.0979	0.0011	0.45515		601.6	6.2	604.4	5.3	615	23
GJ1-24	287	0.0331359	13360		0.06041	0.00069	223800	430	0.815	0.0094	0.0979	0.0011	0.32588		601.6	6.5	604.9	5.3	609	25
GJ1-25	287	0.0331359	14880		0.06041	0.00068	9496.15	660	0.815	0.0094	0.0979	0.001	0.49077		601.6	5.9	604.4	5.2	611	25
GJ1-26	287	0.0331359	13140		0.06041	0.00068	11457.9	420	0.815	0.0091	0.09785	0.00095	0.34722		601.7	5.6	605	5	611	25
GJ1-27	287	0.0331359	14610		0.06041	0.00068	48880	670	0.815	0.0094	0.0979	0.0011	0.48461		601.6	6.7	604.4	5.3	606	25
91500-1	66.3	0.433333	7200		0.07499	0.00093	1506.25	170	1.877	0.031	0.1818	0.0026	0.69281		1076	14	1070	11	1057	25
91500-2	59.9	0.421536	7350		0.07633	0.00097	3603.7	330	1.902	0.031	0.182	0.0025	0.6606		1077	14	1079	11	1090	26
91500-3	58.9	0.423939	7170		0.07443	0.00092	4173.91	210	1.88	0.031	0.1837	0.0026	0.67231		1086	14	1070	11	1045	25
91500-4	67.2	0.438988	7140		0.07529	0.00098	2984.38	230	1.842	0.029	0.1781	0.0025	0.61051		1056	14	1058	10	1064	27
91500-5	59.4	0.418519	7160		0.07557	0.00096	6320	400	1.877	0.029	0.1802	0.0026	0.62312		1067	14	1071	10	1070	26
91500-6	63.3	0.407425	7200		0.07485	0.00091	6928.57	190	1.81	0.029	0.1766	0.0026	0.66958		1047	14	1047	10	1052	24
91500-7	69.5	0.436691	7220		0.0753	0.001	3562.96	190	1.826	0.03	0.1754	0.0026	0.62154		1041	14	1051	11	1066	27

## Sheet: Sample 24
					Isotopic ratios										Apparent isotopic dates [Ma]
Analysis	U [ppm]	Th/U	207Pb [CPS]		207Pb/206Pb	2 S.E.	206Pb/204Pb	2 S.E.	207Pb/235U	2 S.E.	206Pb/238U	2 S.E.	Error correlation 6/38 vs 7/35		Age 206Pb/238U	2 S.E.	Age 207Pb/235U	2 S.E.	Age 207Pb/206Pb	2 S.E.
GJ1-1	287	0.0331359	15750		0.06041	0.00068	3228.21	540	0.815	0.013	0.0979	0.0013	0.69472		601.5	7.9	603.7	7.1	607	24
GJ1-2	287	0.0331359	14690		0.06041	0.00059	8717.86	730	0.815	0.012	0.0979	0.0012	0.70223		601.6	7.3	604	6.4	609	21
GJ1-3	287	0.0331359	14680		0.06041	0.00057	24520	570	0.815	0.011	0.0979	0.0013	0.75765		601.5	7.4	604	6.4	610	21
GJ1-4	287	0.0331359	14690		0.06041	0.00063	7158.82	480	0.815	0.013	0.0979	0.0014	0.40329		601.5	8.2	603.6	7.3	612	22
GJ1-5	287	0.0331359	14760		0.06041	0.00068	7472.73	700	0.815	0.012	0.0979	0.0015	0.70359		601.5	8.6	603.9	6.6	609	24
GJ1-6	287	0.0331359	14640		0.06041	0.0007	20375	570	0.815	0.013	0.0979	0.0015	0.72214		601.4	8.7	604.3	7.5	611	24
GJ1-7	287	0.0331359	13320		0.06041	0.00071	221500	780	0.815	0.015	0.0979	0.0017	0.7506		601.3	9.9	603.2	8.1	610	26
GJ1-8	287	0.0331359	14530		0.06041	0.00065	5685.71	1700	0.815	0.013	0.0979	0.0015	0.74522		602.3	8.9	604.3	7.2	610	23
GJ1-9	287	0.0331359	14350		0.06041	0.00067	9879.17	720	0.815	0.011	0.0979	0.0013	0.6818		601.5	7.9	605.3	6.3	610	24
GJ1-10	287	0.0331359	13920		0.06041	0.00066	33171.4	630	0.815	0.013	0.0979	0.0014	0.74971		601.5	8.3	603.7	7.1	607	23
GJ1-11	287	0.0331359	14020		0.06041	0.00072	10985.7	490	0.815	0.012	0.0979	0.0013	0.62479		601.5	7.8	604.5	6.8	610	25
GJ1-12	287	0.0331359	13920		0.06041	0.00064	6782.35	830	0.815	0.012	0.0979	0.0015	0.72336		601.5	8.6	603.8	6.9	610	23
GJ1-13	287	0.0331359	13730		0.06041	0.00067	37716.7	580	0.815	0.013	0.0979	0.0015	0.77734		601.4	9	604.3	7.5	609	24
GJ1-14	287	0.0331359	13510		0.06041	0.0007	45180	710	0.815	0.013	0.0979	0.0014	0.6891		601.5	8.3	603.6	7.3	611	26
GJ1-15	287	0.0331359	13380		0.06041	0.00062	14813.3	440	0.815	0.012	0.0979	0.0014	0.75464		601.5	8.1	604.4	7	609	22
GJ1-16	287	0.0331359	13530		0.06041	0.00063	226700	500	0.815	0.014	0.0979	0.0017	0.79064		601.4	9.7	604.8	8.3	611	23
GJ1-17	287	0.0331359	13450		0.06041	0.00064	44820	410	0.815	0.013	0.0979	0.0015	0.75211		601.4	8.8	603.8	7	610	24
GJ1-18	287	0.0331359	13310		0.06041	0.00073	18533.3	440	0.815	0.013	0.0979	0.0014	0.66261		601.5	8.2	603.6	7.3	607	26
GJ1-19	287	0.0331359	13690		0.06041	0.00066	45740	450	0.815	0.014	0.0979	0.0016	0.76311		602.3	9.5	604.2	7.5	607	24
GJ1-20	287	0.0331359	13640		0.06041	0.00067	10172.7	560	0.815	0.013	0.0979	0.0015	0.76033		601.5	8.5	605.2	7.1	607	24
GJ1-21	287	0.0331359	13710		0.06041	0.00075	20681.8	410	0.815	0.013	0.0979	0.0015	0.68799		601.4	8.7	603.6	7.4	607	26
GJ1-22	287	0.0331359	13410		0.06041	0.00062	6760.61	600	0.815	0.011	0.0979	0.0013	0.69544		601.5	7.5	604.6	6.5	611	22
GJ1-23	287	0.0331359	13350		0.06041	0.00064	37016.7	770	0.815	0.012	0.0979	0.0014	0.73525		601.5	8.5	603.8	6.9	612	23
GJ1-24	287	0.0331359	13420		0.06041	0.00067	27937.5	700	0.815	0.012	0.0979	0.0013	0.69932		601.5	7.6	604.5	6.7	607	24
GJ1-25	287	0.0331359	13250		0.06041	0.00063	73533.3	660	0.815	0.013	0.0979	0.0015	0.77778		601.4	8.9	603.6	7.3	608	23
GJ1-26	287	0.0331359	13080		0.06041	0.00072	218800	400	0.815	0.013	0.0979	0.0015	0.71518		601.4	9	603.6	7.4	608	26
GJ1-27	287	0.0331359	13340		0.06041	0.00072	7967.86	410	0.815	0.013	0.0979	0.0016	0.68043		601.4	9.2	605.7	7.5	608	26
91500-1	58.9	0.409338	6990		0.07435	0.00086	1934.69	670	1.906	0.049	0.184	0.0042	0.89411		1091	24	1075	17	1047	25
91500-2	61.3	0.464927	7160		0.07479	0.00099	2223.26	290	1.91	0.045	0.1856	0.0043	0.85633		1095	23	1077	16	1049	26
91500-3	59.8	0.501672	7210		0.0744	0.00094	5084.21	260	1.998	0.046	0.1958	0.0044	0.86498		1152	24	1112	16	1044	25
91500-4	67.2	0.425595	7180		0.07454	0.00094	4363.64	270	1.889	0.044	0.1848	0.0044	0.85081		1090	24	1071	16	1043	26
91500-5	64.2	0.428349	6980		0.07551	0.00098	2122.73	160	1.923	0.044	0.1844	0.0037	0.83447		1089	20	1082	15	1068	26
91500-6	61.9	0.455574	7070		0.0744	0.001	23800	240	1.931	0.047	0.1888	0.0042	0.84669		1112	23	1084	16	1035	29
91500-7	64.2	0.436137	7130		0.0754	0.001	3077.42	360	1.938	0.047	0.1872	0.0047	0.85396		1105	26	1088	16	1070	27

## Sheet: Sample 25
					Isotopic ratios										Apparent isotopic dates [Ma]
Analysis	U [ppm]	Th/U	207Pb [CPS]		207Pb/206Pb	2 S.E.	206Pb/204Pb	2 S.E.	207Pb/235U	2 S.E.	206Pb/238U	2 S.E.	Error correlation 6/38 vs 7/35		Age 206Pb/238U	2 S.E.	Age 207Pb/235U	2 S.E.	Age 207Pb/206Pb	2 S.E.
GJ1-1	287	0.0331359	24100		0.0604	0.0011	888.268	310	0.815	0.019	0.0979	0.0015	0.53344		601.5	8.6	602	10	598	40
GJ1-2	287	0.0331359	15750		0.06041	0.00063	2812.5	390	0.815	0.013	0.0979	0.0012	0.70525		601.6	7.2	603.6	7.3	613	23
GJ1-3	287	0.0331359	16800		0.06041	0.00059	7359.46	670	0.815	0.01	0.0979	0.0011	0.62367		601.6	6.4	604.8	5.7	614	20
GJ1-4	287	0.0331359	16330		0.06041	0.00059	2978.89	850	0.815	0.011	0.0979	0.0012	0.66632		601.6	6.9	604.6	6.3	611	22
GJ1-5	287	0.0331359	15380		0.06041	0.00055	5978.57	420	0.815	0.011	0.0979	0.0011	0.69345		601.6	6.4	604.1	6	614	20
GJ1-6	287	0.0331359	17080		0.06041	0.00054	9350	890	0.815	0.01	0.0979	0.0011	0.70109		601.6	6.6	604.2	5.8	613	19
GJ1-7	287	0.0331359	15650		0.06041	0.00064	3982.81	480	0.815	0.011	0.0979	0.0011	0.62924		601.6	6.3	604.1	6	608	23
GJ1-8	287	0.0331359	16110		0.06041	0.00056	3018.18	650	0.815	0.01	0.0979	0.0011	0.70466		601.6	6.3	604.2	5.8	610	20
GJ1-9	287	0.0331359	14380		0.06041	0.00055	26655.6	610	0.815	0.0097	0.0979	0.001	0.66594		601.6	6	604.9	5.5	611	20
GJ1-10	287	0.0331359	15600		0.06041	0.0006	129750	610	0.815	0.012	0.0979	0.0012	0.75583		601.6	7.2	603.8	6.8	609	21
GJ1-11	287	0.0331359	14730		0.06041	0.00058	8417.24	1900	0.815	0.011	0.0979	0.0012	0.74541		602.2	7.3	604	6.3	612	20
GJ1-12	287	0.0331359	14570		0.06041	0.0006	10469.6	570	0.815	0.013	0.0979	0.0014	0.77627		601.5	8.1	604.3	7.1	611	22
GJ1-13	287	0.0331359	16350		0.06041	0.00057	14905.6	480	0.815	0.011	0.0979	0.0014	0.76542		601.5	7.9	605.9	6.4	614	21
GJ1-14	287	0.0331359	15370		0.06041	0.00056	3205.06	830	0.815	0.011	0.0979	0.0013	0.73424		602.2	7.5	604	6.3	614	21
GJ1-15	287	0.0331359	15180		0.06041	0.00063	4622.64	570	0.815	0.012	0.0979	0.0013	0.72349		601.5	7.7	604.5	6.7	610	23
GJ1-16	287	0.0331359	14750		0.06041	0.00059	6521.62	430	0.815	0.011	0.0979	0.0012	0.73395		601.5	7.3	604.1	6.1	611	21
GJ1-17	287	0.0331359	15970		0.06041	0.00059	7788.24	490	0.815	0.011	0.0979	0.0012	0.73359		601.6	6.8	605.1	6.5	612	21
GJ1-18	287	0.0331359	14450		0.06041	0.00056	14058.8	750	0.815	0.01	0.0979	0.0011	0.66333		601.6	6.3	604.8	5.7	615	19
GJ1-19	287	0.0331359	14940		0.06041	0.00053	7267.65	380	0.815	0.01	0.0979	0.0011	0.75495		601.6	6.7	604.2	5.8	613	19
GJ1-20	287	0.0331359	15620		0.06041	0.00056	13742.1	480	0.815	0.011	0.0979	0.0011	0.73394		601.6	6.6	604.6	6.2	612	20
GJ1-21	287	0.0331359	18330		0.06041	0.00099	3672.84	740	0.815	0.015	0.0979	0.0018	0.47155		601	10	603.9	8.4	595	35
GJ1-22	287	0.0331359	14740		0.06041	0.00059	6468.42	2100	0.815	0.011	0.0979	0.0012	0.71331		601.6	6.8	605.3	6.1	616	21
GJ1-23	287	0.0331359	14940		0.06041	0.00055	8558.62	490	0.815	0.011	0.0979	0.0011	0.71699		602.2	6.4	604.1	6	612	20
GJ1-24	287	0.0331359	16040		0.06041	0.0005	53300	990	0.815	0.0099	0.0979	0.001	0.72994		601.6	6.1	604.8	5.5	612	18
91500-1	54.6	0.342125	7090		0.0742	0.0011	2881.82	290	1.794	0.037	0.1765	0.0033	0.75313		1048	18	1041	14	1031	30
91500-2	52	0.365192	5981		0.0759	0.0011	3057.69	170	1.891	0.044	0.1814	0.0038	0.8156		1073	21	1075	16	1078	28
91500-3	53.3	0.33621	5890		0.0744	0.001	2462.19	180	1.791	0.043	0.1745	0.0038	0.82152		1035	21	1035	15	1042	28
91500-4	51.4	0.33677	5773		0.07196	0.00094	3553.64	180	1.763	0.044	0.1769	0.0039	0.83374		1050	21	1024	16	973	27
91500-5	53.3	0.344841	5951		0.07439	0.00089	4700	180	1.823	0.043	0.1777	0.0038	0.871		1052	21	1047	15	1045	24
91500-6	40.3	0.362531	5766		0.072	0.001	5585	210	1.836	0.047	0.1834	0.0042	0.82796		1085	23	1050	16	975	28

## Sheet: Sample 31
					Isotopic ratios										Apparent isotopic dates [Ma]
Analysis	U [ppm]	Th/U	207Pb [CPS]		207Pb/206Pb	2 S.E.	206Pb/204Pb	2 S.E.	207Pb/235U	2 S.E.	206Pb/238U	2 S.E.	Error correlation 6/38 vs 7/35		Age 206Pb/238U	2 S.E.	Age 207Pb/235U	2 S.E.	Age 207Pb/206Pb	2 S.E.
GJ1-1	287	0.0331359	5370		0.0604	0.001	8580	310	0.815	0.013	0.0979	0.0011	0.33948		601.6	6.5	604.6	7.4	600	37
GJ1-2	287	0.0331359	5450		0.0604	0.001	43700	390	0.815	0.014	0.0979	0.0011	0.39764		601.7	6.2	603.7	7.6	600	37
GJ1-3	287	0.0331359	5640		0.06041	0.00086	89900	290	0.815	0.012	0.09785	0.00099	0.43264		601.7	5.8	604.1	6.5	608	32
GJ1-4	287	0.0331359	6080		0.06041	0.00091	97700	310	0.815	0.013	0.0979	0.001	0.46952		601.7	5.9	603.9	7.2	608	32
GJ1-5	287	0.0331359	6230		0.06041	0.00099	99610	330	0.815	0.013	0.0979	0.001	0.31614		601.7	5.9	604.6	7.4	601	35
GJ1-6	287	0.0331359	5890		0.06041	0.00095	23700	320	0.815	0.012	0.09785	0.00086	0.30291		601.7	5.1	604	6.9	607	33
GJ1-7	287	0.0331359	5160		0.0604	0.0011	9166.67	400	0.815	0.015	0.09785	0.00097	0.34402		601.7	5.7	603.4	8.4	597	40
GJ1-8	287	0.0331359	4890		0.0604	0.001	78900	270	0.815	0.014	0.0979	0.0011	0.3269		601.6	6.5	604.4	7.8	603	37
GJ1-9	287	0.0331359	5230		0.0604	0.001	2434.29	260	0.815	0.014	0.0979	0.0011	0.23289		601.6	6.7	603.6	7.9	605	38
GJ1-10	287	0.0331359	5250		0.0604	0.0011	5325	280	0.815	0.014	0.0979	0.0011	0.36944		603	6.7	604.4	8.1	595	38
GJ1-11	287	0.0331359	5013		0.0604	0.0011	80500	680	0.815	0.013	0.0979	0.0011	0.35461		601.7	6.2	603.8	7.5	598	39
GJ1-12	287	0.0331359	5200		0.0604	0.001	84100	300	0.815	0.013	0.0979	0.0012	0.39701		601.6	6.8	605.4	7.4	596	37
GJ1-13	287	0.0331359	5100		0.0604	0.001	82500	280	0.815	0.015	0.0979	0.0012	0.45011		601.6	7	605.2	8.5	596	37
GJ1-14	287	0.0331359	5470		0.06041	0.00099	8840	350	0.815	0.013	0.09785	0.00098	0.24474		601.7	5.8	604.6	7.3	609	36
GJ1-15	287	0.0331359	4990		0.0604	0.0011	80300	700	0.815	0.014	0.0979	0.0011	0.32288		601.7	6.2	604.5	7.8	595	39
GJ1-16	287	0.0331359	4600		0.0604	0.0011	75000	190	0.815	0.015	0.0979	0.0012	0.35717		601.6	7	603.4	8.3	596	40
GJ1-17	287	0.0331359	4990		0.06041	0.00091	80900	230	0.815	0.013	0.0979	0.001	0.42803		601.7	6	603.9	7.1	601	32
GJ1-18	287	0.0331359	5170		0.0604	0.001	83900	210	0.815	0.014	0.0979	0.0011	0.45289		601.7	6.2	605.2	8.1	605	35
GJ1-19	287	0.0331359	5080		0.0604	0.0011	81700	160	0.815	0.015	0.09785	0.00099	0.34156		602.3	5.7	604.4	8.2	602	38
GJ1-20	287	0.0331359	4633		0.06041	0.00097	74500	210	0.815	0.014	0.0979	0.001	0.33005		601.7	5.9	604.5	7.9	609	36
GJ1-21	287	0.0331359	4500		0.0604	0.0011	72900	230	0.815	0.015	0.0979	0.0012	0.36666		601.6	6.8	604.2	8.6	594	40
GJ1-22	287	0.0331359	5060		0.0604	0.0011	81100	240	0.815	0.015	0.0979	0.0013	0.39355		601.6	7.8	603.3	8.6	597	41
GJ1-23	287	0.0331359	4847		0.0604	0.0011	77800	330	0.815	0.014	0.0979	0.0012	0.39202		601.6	7	605.4	8.3	596	41
GJ1-24	287	0.0331359	4890		0.0604	0.0011	13266.7	280	0.815	0.016	0.0979	0.0014	0.49137		601.5	8.3	604.2	8.8	593	39
91500-1	81.4	0.415233	4010		0.0757	0.0014	2560	200	1.955	0.036	0.1885	0.0022	0.34779		1113	12	1097	13	1074	37
91500-2	87.5	0.405714	3667		0.0748	0.0013	48200	100	1.872	0.036	0.1822	0.0023	0.43763		1080	12	1067	13	1048	37
91500-3	88.5	0.39548	3562		0.0753	0.0013	45900	150	1.82	0.033	0.1759	0.0023	0.48102		1044	12	1049	12	1064	35
91500-4	94.5	0.406349	3634		0.0755	0.0014	3371.43	190	1.822	0.034	0.1756	0.0023	0.34482		1042	13	1051	12	1063	38
91500-5	88.7	0.386697	3579		0.0759	0.0015	4620	680	1.854	0.035	0.1765	0.0021	0.29813		1047	11	1062	13	1069	40
91500-6	98.8	0.431174	3437		0.0745	0.0016	1965.22	150	1.822	0.038	0.1767	0.0023	0.27943		1048	12	1048	14	1023	44

## Sheet: Sample 32
					Isotopic ratios										Apparent isotopic dates [Ma]
Analysis	U [ppm]	Th/U	207Pb [CPS]		207Pb/206Pb	2 S.E.	206Pb/204Pb	2 S.E.	207Pb/235U	2 S.E.	206Pb/238U	2 S.E.	Error correlation 6/38 vs 7/35		Age 206Pb/238U	2 S.E.	Age 207Pb/235U	2 S.E.	Age 207Pb/206Pb	2 S.E.
GJ1-1	287	0.0331359	15760		0.06041	0.00065	1917.97	370	0.815	0.012	0.0979	0.0014	0.69169		601.5	8.3	603.8	6.7	617	24
GJ1-2	287	0.0331359	15080		0.06041	0.00061	8486.21	720	0.815	0.013	0.0979	0.0015	0.75328		601.4	8.7	603.6	7.2	614	21
GJ1-3	287	0.0331359	15130		0.06041	0.00064	6515.79	470	0.815	0.014	0.0979	0.0015	0.77569		601.4	8.9	604.2	7.6	612	23
GJ1-4	287	0.0331359	15400		0.06041	0.00064	5281.25	410	0.815	0.012	0.0979	0.0015	0.74334		601.4	8.8	604.4	7	608	23
GJ1-5	287	0.0331359	15730		0.06041	0.00068	12945	470	0.815	0.015	0.0979	0.0016	0.71964		601.4	9.1	603.1	8.2	611	25
GJ1-6	287	0.0331359	16240		0.06041	0.00068	6314.29	600	0.815	0.012	0.0979	0.0016	0.73057		601.4	9.1	604.4	6.9	606	24
GJ1-7	287	0.0331359	13900		0.06041	0.00071	6990.91	790	0.815	0.015	0.0979	0.0017	0.77698		601.3	9.9	603.1	8.2	606	25
GJ1-8	287	0.0331359	15620		0.06041	0.0007	6123.81	460	0.815	0.013	0.0979	0.0016	0.75594		601.4	9.4	603.6	7.2	606	25
GJ1-9	287	0.0331359	15670		0.06041	0.00067	5050.98	680	0.815	0.014	0.0979	0.0015	0.7572		601.4	8.8	603.5	7.5	614	23
GJ1-10	287	0.0331359	15720		0.06041	0.00068	5156	500	0.815	0.014	0.0979	0.0016	0.78674		601.4	9.5	604	7.9	608	25
GJ1-11	287	0.0331359	15720		0.06041	0.00067	23672.7	490	0.815	0.013	0.0979	0.0015	0.74555		601.4	9.1	604.3	7.5	607	24
GJ1-12	287	0.0331359	15670		0.06041	0.00065	11260.9	450	0.815	0.013	0.0979	0.0015	0.75534		601.4	9.1	603.6	7.2	612	23
GJ1-13	287	0.0331359	15910		0.06041	0.00064	26510	1600	0.815	0.015	0.0979	0.0018	0.79851		601	10	603.9	8.4	615	23
GJ1-14	287	0.0331359	15960		0.06041	0.00066	10584	680	0.815	0.013	0.0979	0.0016	0.74559		602.3	9.2	603.6	7.3	612	23
GJ1-15	287	0.0331359	16240		0.06041	0.00065	22325	680	0.815	0.012	0.0979	0.0016	0.76979		601.4	9.4	603.8	6.9	610	23
GJ1-16	287	0.0331359	16200		0.06041	0.00067	270600	5600	0.815	0.012	0.0979	0.0015	0.67058		601.4	8.7	603.9	6.5	607	24
GJ1-17	287	0.0331359	16150		0.06041	0.00066	8664.52	580	0.815	0.013	0.0979	0.0016	0.75688		601.4	9.2	604.4	7.2	607	24
GJ1-18	287	0.0331359	16040		0.06041	0.00067	11508.7	510	0.815	0.014	0.0979	0.0016	0.78389		603.2	9.5	603.2	8	611	24
GJ1-19	287	0.0331359	15840		0.06041	0.00068	37500	520	0.815	0.014	0.0979	0.0017	0.78134		601	10	604.1	7.7	607	24
GJ1-20	287	0.0331359	15990		0.06041	0.0008	5728.26	460	0.815	0.014	0.0979	0.0017	0.66138		601.4	9.8	604.1	7.8	606	28
GJ1-21	287	0.0331359	15640		0.06041	0.00066	14461.1	730	0.815	0.015	0.0979	0.0018	0.77896		601	11	603.2	8.2	609	24
GJ1-22	287	0.0331359	15660		0.06041	0.00064	5782.22	660	0.815	0.013	0.0979	0.0016	0.73199		601.4	9.3	603.7	7	608	23
GJ1-23	287	0.0331359	15370		0.06041	0.00065	6372.5	930	0.815	0.013	0.0979	0.0017	0.79232		601.4	9.8	603.6	7.4	610	23
GJ1-24	287	0.0331359	15210		0.06041	0.00067	9968	640	0.815	0.014	0.0979	0.0017	0.76806		601.3	9.9	604.1	8	609	24
GJ1-25	287	0.0331359	16770		0.06041	0.00073	4550.85	580	0.815	0.013	0.0979	0.0015	0.68207		601.4	8.7	603.5	7.5	605	26
GJ1-26	287	0.0331359	16060		0.06041	0.0006	4135.94	480	0.815	0.013	0.0979	0.0016	0.79879		601.4	9.5	603.5	7.5	611	22
GJ1-27	287	0.0331359	16040		0.06041	0.00063	29355.6	830	0.815	0.015	0.0979	0.0017	0.80345		601	10	603.2	8.2	613	23
91500-1	66.4	0.409639	7900		0.07307	0.0009	17733.3	300	1.736	0.033	0.1725	0.0035	0.8121		1026	19	1021	13	1006	25
91500-2	65.4	0.41896	7950		0.07363	0.00083	11877.8	960	1.838	0.043	0.1804	0.004	0.86757		1067	22	1054	15	1025	23
91500-3	68	0.401471	8170		0.07502	0.0009	2365.22	220	1.834	0.04	0.1774	0.0038	0.84342		1050	21	1052	14	1059	24
91500-4	64.9	0.411402	8080		0.07377	0.00093	2541.86	230	1.836	0.042	0.1799	0.004	0.83964		1064	22	1053	15	1024	26
91500-5	72.7	0.412655	8470		0.07431	0.00096	2930.77	280	1.725	0.036	0.1691	0.0035	0.81988		1005	19	1015	14	1039	26
91500-6	70.9	0.448519	8420		0.07471	0.00086	22700	320	1.786	0.04	0.1729	0.0037	0.87039		1026	20	1035	15	1056	23
91500-7	74.9	0.436582	8280		0.07298	0.00096	3127.78	280	1.727	0.041	0.1721	0.004	0.81635		1022	22	1015	15	1002	27

## Sheet: Sample 34
					Isotopic ratios										Apparent isotopic dates [Ma]
Analysis	U [ppm]	Th/U	207Pb [CPS]		207Pb/206Pb	2 S.E.	206Pb/204Pb	2 S.E.	207Pb/235U	2 S.E.	206Pb/238U	2 S.E.	Error correlation 6/38 vs 7/35		Age 206Pb/238U	2 S.E.	Age 207Pb/235U	2 S.E.	Age 207Pb/206Pb	2 S.E.
GJ1-1	287	0.0331359	16090		0.06041	0.00059	3138.55	480	0.815	0.0085	0.09785	0.0008	0.47216		602.2	4.7	604.5	4.8	611	21
GJ1-2	287	0.0331359	16940		0.06041	0.00054	39900	710	0.815	0.0085	0.09785	0.00082	0.57956		601.7	4.8	604.5	4.8	611	19
GJ1-3	287	0.0331359	15500		0.06041	0.00064	254500	370	0.815	0.0084	0.09785	0.00083	0.42881		601.7	4.9	605	4.6	612	22
GJ1-4	287	0.0331359	17130		0.06041	0.00052	12886.4	470	0.815	0.0084	0.09785	0.00084	0.54921		601.7	4.9	604.5	4.7	613	19
GJ1-5	287	0.0331359	15790		0.06041	0.00056	8660	580	0.815	0.0086	0.09785	0.00089	0.57345		601.7	5.2	604.5	4.8	614	20
GJ1-6	287	0.0331359	16990		0.06041	0.00057	10046.4	470	0.815	0.0086	0.09785	0.00089	0.48816		601.7	5.3	605	4.9	610	21
GJ1-7	287	0.0331359	15410		0.06041	0.0006	127550	550	0.815	0.0088	0.09785	0.0009	0.49651		601.7	5.3	604.5	4.9	611	21
GJ1-8	287	0.0331359	16370		0.06041	0.00058	12363.6	820	0.815	0.0088	0.09785	0.00093	0.50213		601.7	5.5	604.5	4.9	614	21
GJ1-9	287	0.0331359	15210		0.06041	0.00057	8403.33	730	0.815	0.0091	0.09785	0.00092	0.5959		601.7	5.4	604.9	5	610	20
GJ1-10	287	0.0331359	16140		0.06041	0.00067	269700	560	0.815	0.0087	0.09785	0.00087	0.39793		602.2	5.2	604.5	4.9	609	24
GJ1-11	287	0.0331359	14630		0.06041	0.00059	7354.55	610	0.815	0.0087	0.09785	0.00086	0.50894		601.7	5	604.5	4.9	611	21
GJ1-12	287	0.0331359	16450		0.06041	0.00059	10346.2	620	0.815	0.0087	0.09785	0.00097	0.55506		601.7	5.7	604.5	4.9	611	21
GJ1-13	287	0.0331359	15800		0.06041	0.00059	65400	590	0.815	0.0091	0.09785	0.00095	0.53895		601.7	5.5	604.4	5.1	611	22
GJ1-14	287	0.0331359	14540		0.06041	0.00063	6062.5	420	0.815	0.0095	0.0979	0.0011	0.35327		601.6	6.3	604.4	5.3	611	22
GJ1-15	287	0.0331359	16130		0.06041	0.00059	7826.47	440	0.815	0.0095	0.0979	0.001	0.60689		602.3	6	604.4	5.3	611	21
GJ1-16	287	0.0331359	14980		0.06041	0.00063	247100	680	0.815	0.0098	0.0979	0.001	0.53728		601.6	5.9	605.4	5.5	610	22
GJ1-17	287	0.0331359	16050		0.06041	0.00059	9220.69	780	0.815	0.0088	0.09785	0.00095	0.48746		601.7	5.6	604.5	4.9	611	21
GJ1-18	287	0.0331359	15320		0.06041	0.00078	6435	500	0.815	0.0096	0.0979	0.0014	0.42929		601.5	8.1	604.4	5.4	612	26
GJ1-19	287	0.0331359	16270		0.06041	0.00062	134450	540	0.815	0.0089	0.0979	0.001	0.48313		602.3	5.7	604.4	5	608	23
GJ1-20	287	0.0331359	15440		0.06041	0.00077	4963.46	420	0.815	0.011	0.0979	0.0012	0.35938		601.6	7	604	6.2	603	28
GJ1-21	287	0.0331359	16420		0.06041	0.00068	-	-	0.815	0.0093	0.0979	0.0011	0.43667		601.6	6.3	604.4	5.2	609	24
GJ1-22	287	0.0331359	14830		0.06041	0.00058	246600	410	0.815	0.0093	0.09785	0.00099	0.55916		601.6	5.8	604.9	5.2	618	20
GJ1-23	287	0.0331359	16120		0.06041	0.00061	15688.2	580	0.815	0.0089	0.0979	0.001	0.39163		602.2	6.2	604.5	4.9	609	22
GJ1-24	287	0.0331359	14970		0.06041	0.00063	250000	720	0.815	0.01	0.0979	0.001	0.5398		601.6	5.9	604.3	5.6	608	23
GJ1-25	287	0.0331359	15140		0.06041	0.00068	251000	660	0.815	0.01	0.0979	0.001	0.30132		601.6	6	605.3	5.8	609	24
GJ1-26	287	0.0331359	15840		0.06041	0.00062	261900	500	0.815	0.0096	0.09785	0.00092	0.49293		601.7	5.4	604.3	5.3	608	23
GJ1-27	287	0.0331359	14820		0.06041	0.00062	9832	970	0.815	0.0092	0.09785	0.00091	0.46721		601.7	5.3	604.4	5.2	611	22
91500-1	77.4	0.365633	9640		0.0737	0.001	18457.1	320	1.755	0.026	0.1721	0.0023	0.48124		1023	12	1025.9	9.7	1026	26
91500-2	71.8	0.408078	8320		0.07518	0.00086	10127.3	230	1.798	0.025	0.1736	0.0021	0.6174		1031	12	1043.1	8.8	1062	23
91500-3	67	0.397015	8230		0.07373	0.00087	110800	220	1.764	0.026	0.173	0.0021	0.61314		1028	11	1029.4	9.7	1022	24
91500-4	67.2	0.401786	8450		0.0765	0.00091	1746.03	270	1.828	0.027	0.1745	0.0023	0.62959		1036	12	1052.4	9.8	1096	24
91500-5	68.4	0.402778	8060		0.07534	0.00095	7685.71	1200	1.78	0.026	0.1713	0.0021	0.56689		1018	12	1035.4	9.5	1069	25
91500-6	63.4	0.391325	8010		0.07563	0.00088	26525	270	1.797	0.026	0.1725	0.0021	0.61934		1025	12	1041.7	9.4	1079	23
91500-7	69.4	0.383141	7980		0.07736	0.00098	5761.11	270	1.791	0.027	0.1688	0.0021	0.54651		1005	12	1040.1	9.9	1120	25

## Sheet: Sample 36
					Isotopic ratios										Apparent isotopic dates [Ma]
Analysis	U [ppm]	Th/U	207Pb [CPS]		207Pb/206Pb	2 S.E.	206Pb/204Pb	2 S.E.	207Pb/235U	2 S.E.	206Pb/238U	2 S.E.	Error correlation 6/38 vs 7/35		Age 206Pb/238U	2 S.E.	Age 207Pb/235U	2 S.E.	Age 207Pb/206Pb	2 S.E.
GJ1-1	287	0.0331359	6410		0.0604	0.0011	107000	190	0.815	0.015	0.0979	0.0012	0.46545		601.6	7.2	603.5	8.2	603	37
GJ1-2	287	0.0331359	5760		0.0604	0.001	8191.67	840	0.815	0.014	0.09785	0.00099	0.35278		601.7	5.8	604.4	8.1	603	37
GJ1-3	287	0.0331359	6060		0.06041	0.00086	102100	440	0.815	0.012	0.0979	0.0011	0.37345		601.6	6.3	604.1	6.6	605	31
GJ1-4	287	0.0331359	6690		0.06041	0.00093	2797.5	250	0.815	0.013	0.0979	0.0011	0.45957		602.4	6.1	604	7.1	604	33
GJ1-5	287	0.0331359	7080		0.06041	0.00087	9925	290	0.815	0.011	0.0979	0.0012	0.29975		601.6	6.9	604.3	6.1	608	32
GJ1-6	287	0.0331359	6680		0.06041	0.00086	113100	240	0.815	0.012	0.0979	0.0011	0.41901		601.6	6.4	604.8	6.7	612	32
GJ1-7	287	0.0331359	6160		0.06041	0.00086	9400	250	0.815	0.011	0.0979	0.0011	0.40128		601.6	6.4	604.2	6.3	606	30
GJ1-8	287	0.0331359	6240		0.06041	0.00095	26200	610	0.815	0.013	0.0979	0.001	0.33113		601.7	6.1	604.7	7.2	602	35
GJ1-9	287	0.0331359	6300		0.0604	0.001	4608.7	580	0.815	0.013	0.0979	0.001	0.27579		601.7	6	604.5	7.6	600	37
GJ1-10	287	0.0331359	6770		0.06041	0.00096	115000	440	0.815	0.013	0.0979	0.001	0.3305		601.7	6.1	603.9	7.2	602	35
GJ1-11	287	0.0331359	6700		0.06041	0.0009	110500	540	0.815	0.011	0.0979	0.0011	0.34231		601.7	6.3	604.2	6.3	608	33
GJ1-12	287	0.0331359	5660		0.0604	0.001	95500	260	0.815	0.014	0.0979	0.0013	0.4967		602.5	7.2	604.4	8.1	600	37
GJ1-13	287	0.0331359	5530		0.0604	0.001	92300	300	0.815	0.015	0.0979	0.0012	0.50375		601.6	7.1	603.5	8.2	600	36
GJ1-14	287	0.0331359	6490		0.06041	0.00094	7193.33	330	0.815	0.012	0.09785	0.00094	0.26244		601.7	5.5	604	6.8	599	34
GJ1-15	287	0.0331359	6800		0.06041	0.00087	112300	270	0.815	0.011	0.09785	0.00093	0.37517		601.7	5.5	604.3	6.1	602	32
GJ1-16	287	0.0331359	6480		0.06041	0.00093	107000	350	0.815	0.012	0.0979	0.0011	0.36694		601.6	6.6	604	6.8	603	33
GJ1-17	287	0.0331359	5690		0.06041	0.00094	31466.7	250	0.815	0.013	0.0979	0.0011	0.42543		601.6	6.4	603.9	7.1	600	34
GJ1-18	287	0.0331359	5860		0.06041	0.00094	97700	180	0.815	0.012	0.09785	0.00099	0.301		601.7	5.8	604.8	6.7	607	33
GJ1-19	287	0.0331359	6340		0.06041	0.00099	5305	290	0.815	0.013	0.0979	0.001	0.30663		601.7	6	604.7	7.2	602	35
GJ1-20	287	0.0331359	6470		0.06041	0.00093	6264.71	440	0.815	0.014	0.0979	0.0011	0.44293		601.6	6.4	603.6	7.7	604	32
GJ1-21	287	0.0331359	6310		0.06041	0.00092	105400	13000	0.815	0.013	0.0979	0.0012	0.44763		602.5	7	604.7	7	604	32
GJ1-22	287	0.0331359	5880		0.0604	0.001	4409.09	460	0.815	0.014	0.0979	0.0012	0.44008		601.6	7.3	604.6	7.8	601	37
GJ1-23	287	0.0331359	5990		0.06041	0.00096	8963.64	230	0.815	0.016	0.0979	0.0014	0.48808		601.5	8.1	604.3	8.6	602	35
GJ1-24	287	0.0331359	6040		0.06041	0.00087	2874.29	880	0.815	0.013	0.0979	0.0011	0.42243		601.6	6.7	604.6	7.1	612	32
91500-1	90.5	0.422099	4880		0.0763	0.0012	66000	350	1.897	0.031	0.1804	0.002	0.38447		1069	11	1078	11	1091	33
91500-2	94.8	0.419831	4650		0.0735	0.0014	4564.29	190	1.794	0.033	0.1765	0.0019	0.24236		1047	10	1041	12	1014	38
91500-3	100.8	0.436508	4640		0.077	0.0014	20433.3	230	1.89	0.035	0.1782	0.002	0.37039		1058	11	1076	12	1102	38
91500-4	86.2	0.408353	4490		0.0747	0.0013	6030	420	1.795	0.033	0.1743	0.0022	0.42002		1035	12	1041	12	1046	37
91500-5	100.2	0.428144	4530		0.0742	0.0013	2669.57	18000	1.797	0.033	0.176	0.0022	0.38426		1044	12	1043	12	1027	38
91500-6	86.5	0.408092	4270		0.076	0.0014	57200	120	1.836	0.032	0.1762	0.0021	0.30857		1046	12	1055	11	1072	37

## Sheet: Sample 54
					Isotopic ratios										Apparent isotopic dates [Ma]
Analysis	U [ppm]	Th/U	207Pb [CPS]		207Pb/206Pb	2 S.E.	206Pb/204Pb	2 S.E.	207Pb/235U	2 S.E.	206Pb/238U	2 S.E.	Error correlation 6/38 vs 7/35		Age 206Pb/238U	2 S.E.	Age 207Pb/235U	2 S.E.	Age 207Pb/206Pb	2 S.E.
GJ1-1	287	0.0331359	5590		0.0604	0.0011	88500	550	0.815	0.015	0.0979	0.0013	0.44512		601.6	7.8	604.4	8.3	594	39
GJ1-2	287	0.0331359	5850		0.06041	0.00093	7223.08	260	0.815	0.014	0.0979	0.0011	0.52242		601.6	6.7	604.5	7.5	603	33
GJ1-3	287	0.0331359	6250		0.06041	0.00098	50300	320	0.815	0.014	0.0979	0.0012	0.43027		601.6	7	604.5	7.6	597	35
GJ1-4	287	0.0331359	6270		0.06041	0.0009	100100	200	0.815	0.014	0.0979	0.0013	0.52847		601.6	7.5	603.7	7.7	601	33
GJ1-5	287	0.0331359	6100		0.0604	0.0011	15983.3	310	0.815	0.015	0.0979	0.0013	0.37415		601.6	7.6	603.4	8.4	595	41
GJ1-6	287	0.0331359	5660		0.06041	0.00099	90300	280	0.815	0.014	0.0979	0.0013	0.41712		601.6	7.4	604.5	7.7	609	35
GJ1-7	287	0.0331359	5220		0.0604	0.001	4468.42	310	0.815	0.014	0.0979	0.0011	0.39615		601.6	6.8	603.7	7.7	596	36
GJ1-8	287	0.0331359	5590		0.0604	0.001	91000	830	0.815	0.015	0.0979	0.0012	0.4702		601.6	7.2	603.4	8.4	600	37
GJ1-9	287	0.0331359	5850		0.06041	0.00093	93700	590	0.815	0.014	0.0979	0.0012	0.45203		602.4	6.9	604.4	8	607	35
GJ1-10	287	0.0331359	5720		0.06041	0.00092	91800	280	0.815	0.014	0.0979	0.0013	0.55944		601.6	7.7	604.4	8	607	33
GJ1-11	287	0.0331359	5920		0.06041	0.00095	8033.33	450	0.815	0.013	0.0979	0.0011	0.45778		601.6	6.7	603.8	7.3	599	34
GJ1-12	287	0.0331359	5340		0.06041	0.00096	86300	320	0.815	0.013	0.0979	0.0011	0.41132		601.6	6.5	603.8	7.5	605	35
GJ1-13	287	0.0331359	5330		0.0604	0.001	86300	260	0.815	0.014	0.0979	0.0012	0.27292		601.6	6.8	603.7	7.7	595	38
GJ1-14	287	0.0331359	5560		0.06041	0.00099	89900	420	0.815	0.013	0.0979	0.0012	0.39921		601.6	7.2	604.6	7.6	597	36
GJ1-15	287	0.0331359	5770		0.06041	0.00097	4926.32	510	0.815	0.013	0.0979	0.0011	0.3855		601.6	6.7	603.8	7.3	598	35
GJ1-16	287	0.0331359	5710		0.0604	0.001	92600	540	0.815	0.014	0.0979	0.0012	0.3555		601.6	6.9	603.7	7.7	605	36
GJ1-17	287	0.0331359	5570		0.0604	0.001	8318.18	260	0.815	0.015	0.0979	0.0013	0.49578		601.6	7.8	603.3	8.5	605	35
GJ1-18	287	0.0331359	5070		0.0604	0.001	2503.03	280	0.815	0.014	0.0979	0.0013	0.44856		601.6	7.6	603.6	8	597	37
GJ1-19	287	0.0331359	4760		0.0604	0.001	3572.73	260	0.815	0.014	0.0979	0.0013	0.43958		602.4	7.9	603.6	7.9	601	37
GJ1-20	287	0.0331359	5030		0.0604	0.001	81900	830	0.815	0.014	0.0979	0.0012	0.41049		602.4	7.1	603.6	8.1	596	37
GJ1-21	287	0.0331359	5430		0.0604	0.001	89300	6100	0.815	0.015	0.0979	0.0013	0.41425		601.6	7.6	603.5	8.1	595	38
GJ1-22	287	0.0331359	5770		0.06041	0.00092	170	370	0.815	0.015	0.0979	0.0013	0.58046		601.6	7.6	603.4	8.5	604	34
GJ1-23	287	0.0331359	5670		0.0604	0.001	23125	230	0.815	0.014	0.0979	0.0015	0.43376		601.5	8.6	604.5	7.8	597	37
GJ1-24	287	0.0331359	5620		0.0604	0.001	91100	370	0.815	0.015	0.0979	0.0011	0.43792		601.6	6.5	603.5	8.3	600	36
91500-1	88.9	0.425197	4060		0.0735	0.0013	53200	290	1.891	0.036	0.1859	0.0023	0.39569		1098	13	1075	13	1009	38
91500-2	85.5	0.395673	3900		0.0752	0.0014	1803.57	140	1.837	0.036	0.1779	0.0023	0.48124		1055	12	1054	13	1068	35
91500-3	89.3	0.416573	3617		0.0753	0.0013	1305.28	790	1.777	0.031	0.1717	0.0019	0.32655		1021	11	1034	11	1055	37
91500-4	83.5	0.408862	3800		0.0744	0.0014	2941.18	190	1.84	0.036	0.1793	0.0025	0.43146		1062	14	1055	13	1032	38
91500-5	97.4	0.406571	3800		0.0752	0.0015	1271.79	150	1.812	0.037	0.174	0.0022	0.33403		1034	12	1047	13	1050	42
91500-6	87.5	0.419429	3700		0.0758	0.0015	2009.58	240	1.811	0.04	0.1726	0.0025	0.4807		1026	14	1044	14	1072	41

[truncated: 13 more sheets: Sample 55, Sample 57, Sample 58, Sample 59, Sample 61, Sample 62b, Sample 64a, Sample 65, Sample 66, Sample 67, Sample 68, Sample 69, Sample 71]
