# Supplementary material for: The effect of low-temperature annealing on discordance of U–Pb zircon ages
Source: Sci Rep. 2021 Mar 29;11:7079. doi: 10.1038/s41598-021-86449-y (PMC8007740; doi:10.1038/s41598-021-86449-y)
Supplement: Supplementary file 4 — Supplementary Information 4. [file 41598_2021_86449_MOESM4_ESM.xlsx]

## Sheet: Sheet1
Table S3
Mean discordance, 1 standard error (S.E.), and 1 standard deviation (S.D.) for samples outside of the central plateau
eU range [ppm]	no. of analyses	mean discordance	1 S.E.	1 S.D.
200-400	7	9.1	2.9	7.8
400-600	13	9.1	2.3	8.3
600-800	15	16.3	1.9	7.2
800-1000	13	13.8	2.7	9.8
1000-1200	11	21.8	3.1	10.1
1200-1400	8	20.7	3.2	9
1400-1600	5	22.5	5.1	11.4
Mean discordance, 1 standard error (S.E.), and 1 standard deviation (S.D.) for samples inside of the central plateau
eU range [ppm]	no. of analyses	mean discordance	1 S.E.	1 S.D.
200-400	83	3.2	0.4	3.8
400-600	84	4.2	0.5	5
600-800	49	5.1	0.8	5.6
800-1000	27	7.9	1.4	7.3
1000-1200	14	4.8	0.8	3.2
1200-1400	5	8.7	1.9	4.2
1400-1600	4	7.8	3.6	7.3
